# Supplementary material for: Therapeutic communication in nursing students: A cross-sectional study of personal, educational, and contextual factors
Source: PLoS One. 2026 Mar 17;21(3):e0345109. doi: 10.1371/journal.pone.0345109 (PMC12994786; doi:10.1371/journal.pone.0345109)
Supplement: S1 Data — (XLSX) [file pone.0345109.s001.xlsx]

## Sheet: Hoja1
Age	Sex	Academic year	Enrolment schedule	Currently employed	Employment in hospital or residential care	Volunteer experience in hospital or residential settings	Motivation for choosing nursing degree	Self-perceived communication ability	Motivation towards nursing education	Stress	Perceived importance of therapeutic communication	Active listening	Paraphrasing	Verbal empathy	Use of open-ended questions	Perceived support from clinical tutors	Perceived supervision by the clinical nurse	Perceived workplace climate during last clinical placement	Item 1	Item 2	Item 3	Item 4	Item 5	Item 6	Item 7	Item 8	Item 9	Item 10	Item 11	Item 12	Item 13	Item 14	Item 15
<23	Male	Second year	Morning	No		Yes	Personal choice	Good or very good	Motivated or highly motivated	Never or almost never	High or very high	Always or almost always	Never or almost never	Never or almost never	Never or almost never	Satisfied or very satisfied	Satisfied or very satisfied	Satisfied or very satisfied	3	3	1	3	3	3	3	2	3	1	3	3	3	3	3
<23	Male	Second year	Morning	No		Yes	Personal choice	Good or very good	Motivated or highly motivated	Never or almost never	High or very high	Always or almost always	Always or almost always	Always or almost always	Never or almost never	Satisfied or very satisfied	Satisfied or very satisfied	Satisfied or very satisfied	3	3	3	3	4	4	3	4	3	4	3	4	4	4	4
<23	Male	Second year	Morning	No		No	Personal choice	Very poor or poor	Motivated or highly motivated	Never or almost never	High or very high	Always or almost always	Never or almost never	Always or almost always	Never or almost never	Satisfied or very satisfied	Dissatisfied or very dissatisfied	Satisfied or very satisfied	3	4	3	2	3	4	2	4	4	3	4	4	3	3	4
<23	Male	Second year	Morning	No		No	Personal choice	Good or very good	Motivated or highly motivated	Always or almost always	High or very high	Always or almost always	Never or almost never	Always or almost always	Never or almost never	Satisfied or very satisfied	Satisfied or very satisfied	Satisfied or very satisfied	3	4	4	3	3	3	4	3	2	4	2	2	3	3	3
<23	Male	Second year	Morning	No		Yes	Personal choice	Good or very good	Motivated or highly motivated	Always or almost always	High or very high	Always or almost always	Never or almost never	Always or almost always	Never or almost never	Dissatisfied or very dissatisfied	Satisfied or very satisfied	Satisfied or very satisfied	3	4	4	4	4	4	4	2	4	2	3	3	3	4	4
<23	Female	Second year	Afternoon	Yes	No	Yes	Personal choice	Very poor or poor	Very unmotivated or unmotivated	Never or almost never	High or very high	Always or almost always	Never or almost never	Never or almost never	Always or almost always	Dissatisfied or very dissatisfied	Satisfied or very satisfied	Satisfied or very satisfied	3	3	3	2	3	4	2	2	2	3	3	3	4	4	3
<23	Female	Second year	Afternoon	Yes	No	No	Personal choice	Good or very good	Motivated or highly motivated	Never or almost never	High or very high	Always or almost always	Never or almost never	Always or almost always	Never or almost never	Satisfied or very satisfied	Satisfied or very satisfied	Satisfied or very satisfied	3	3	4	2	4	3	3	2	3	3	2	2	3	3	3
<23	Female	Second year	Afternoon	Yes	No	No	External recommendation	Good or very good	Motivated or highly motivated	Never or almost never	High or very high	Always or almost always	Never or almost never	Always or almost always	Always or almost always	Satisfied or very satisfied	Dissatisfied or very dissatisfied	Satisfied or very satisfied	4	4	3	3	4	4	4	4	3	2	3	3	4	4	3
<23	Female	Second year	Afternoon	Yes	No	Yes	Personal choice	Good or very good	Motivated or highly motivated	Always or almost always	High or very high	Always or almost always	Never or almost never	Always or almost always	Always or almost always	Dissatisfied or very dissatisfied	Satisfied or very satisfied	Satisfied or very satisfied	3	4	4	4	4	3	3	4	3	3	3	4	2	4	3
<23	Female	Second year	Afternoon	Yes	No	Yes	Personal choice	Good or very good	Motivated or highly motivated	Always or almost always	High or very high	Always or almost always	Never or almost never	Always or almost always	Never or almost never	Dissatisfied or very dissatisfied	Satisfied or very satisfied	Satisfied or very satisfied	4	4	4	4	4	4	3	4	3	3	3	3	2	4	3
<23	Female	Second year	Afternoon	Yes	No	Yes	Personal choice	Very poor or poor	Motivated or highly motivated	Never or almost never	High or very high	Always or almost always	Always or almost always	Always or almost always	Never or almost never	Satisfied or very satisfied	Satisfied or very satisfied	Satisfied or very satisfied	3	4	4	4	4	4	3	4	3	4	3	4	4	4	4
<23	Female	Second year	Afternoon	Yes	No	No	External recommendation	Good or very good	Motivated or highly motivated	Never or almost never	High or very high	Always or almost always	Always or almost always	Always or almost always	Always or almost always	Satisfied or very satisfied	Satisfied or very satisfied	Satisfied or very satisfied	4	3	4	3	4	3	3	4	2	2	3	3	3	4	3
<23	Male	Second year	Afternoon	Yes	No	No	Personal choice	Good or very good	Motivated or highly motivated	Never or almost never	High or very high	Always or almost always	Always or almost always	Always or almost always	Always or almost always	Satisfied or very satisfied	Satisfied or very satisfied	Satisfied or very satisfied	3	4	4	3	4	3	4	4	3	3	3	3	4	4	4
<23	Male	Second year	Afternoon	Yes	No	No	Personal choice	Very poor or poor	Very unmotivated or unmotivated	Never or almost never	High or very high	Always or almost always	Never or almost never	Always or almost always	Always or almost always	Satisfied or very satisfied	Satisfied or very satisfied	Satisfied or very satisfied	3	3	4	3	3	3	3	4	2	3	2	3	3	3	3
<23	Female	Second year	Morning	Yes	No	Yes	Personal choice	Very poor or poor	Motivated or highly motivated	Always or almost always	High or very high	Always or almost always	Always or almost always	Never or almost never	Never or almost never	Satisfied or very satisfied	Satisfied or very satisfied	Satisfied or very satisfied	3	2	4	4	4	3	3	2	3	2	3	4	3	4	3
<23	Female	Second year	Morning	Yes	No	No	Personal choice	Good or very good	Motivated or highly motivated	Always or almost always	High or very high	Always or almost always	Never or almost never	Always or almost always	Never or almost never	Satisfied or very satisfied	Satisfied or very satisfied	Satisfied or very satisfied	4	4	4	3	4	4	3	3	2	2	2	3	4	2	4
<23	Female	Second year	Morning	Yes	No	No	Personal choice	Good or very good	Motivated or highly motivated	Always or almost always	High or very high	Always or almost always	Never or almost never	Always or almost always	Never or almost never	Satisfied or very satisfied	Satisfied or very satisfied	Satisfied or very satisfied	3	4	4	4	4	3	3	4	3	2	3	3	3	3	3
<23	Female	Second year	Morning	Yes	No	No	Personal choice	Good or very good	Motivated or highly motivated	Always or almost always	High or very high	Always or almost always	Never or almost never	Always or almost always	Never or almost never	Dissatisfied or very dissatisfied	Dissatisfied or very dissatisfied	Dissatisfied or very dissatisfied	4	4	4	3	4	3	3	3	3	3	3	3	3	3	3
<23	Female	Second year	Morning	Yes	No	No	Personal choice	Good or very good	Motivated or highly motivated	Always or almost always	High or very high	Always or almost always	Never or almost never	Always or almost always	Always or almost always	Satisfied or very satisfied	Satisfied or very satisfied	Satisfied or very satisfied	4	4	3	3	4	4	3	3	3	4	4	3	4	4	4
<23	Female	Second year	Morning	Yes	No	No	Personal choice	Good or very good	Motivated or highly motivated	Always or almost always	High or very high	Always or almost always	Always or almost always	Always or almost always	Never or almost never	Satisfied or very satisfied	Satisfied or very satisfied	Satisfied or very satisfied	4	4	4	4	4	4	3	4	3	3	3	3	4	3	4
<23	Female	Second year	Morning	Yes	No	Yes	Personal choice	Good or very good	Motivated or highly motivated	Always or almost always	High or very high	Always or almost always	Never or almost never	Always or almost always	Never or almost never	Satisfied or very satisfied	Satisfied or very satisfied	Satisfied or very satisfied	3	4	4	3	4	3	3	4	3	3	3	3	3	4	2
<23	Female	Second year	Morning	Yes	No	Yes	Personal choice	Good or very good	Motivated or highly motivated	Always or almost always	High or very high	Always or almost always	Always or almost always	Always or almost always	Always or almost always	Dissatisfied or very dissatisfied	Satisfied or very satisfied	Satisfied or very satisfied	4	4	4	4	4	3	4	3	3	3	3	2	3	3	2
<23	Female	Second year	Morning	Yes	No	No	Personal choice	Good or very good	Motivated or highly motivated	Always or almost always	High or very high	Always or almost always	Never or almost never	Always or almost always	Never or almost never	Dissatisfied or very dissatisfied	Satisfied or very satisfied	Satisfied or very satisfied	4	4	3	3	3	3	3	3	3	4	4	4	4	4	4
<23	Female	Second year	Morning	Yes	No	No	Personal choice	Good or very good	Motivated or highly motivated	Always or almost always	High or very high	Always or almost always	Always or almost always	Always or almost always	Always or almost always	Satisfied or very satisfied	Satisfied or very satisfied	Satisfied or very satisfied	4	4	4	3	4	4	3	4	4	2	3	3	4	4	4
<23	Female	Second year	Morning	Yes	No	No	Personal choice	Good or very good	Motivated or highly motivated	Always or almost always	High or very high	Always or almost always	Always or almost always	Always or almost always	Always or almost always	Satisfied or very satisfied	Satisfied or very satisfied	Satisfied or very satisfied	3	4	3	3	3	3	3	3	3	3	3	3	4	3	3
<23	Female	Second year	Morning	Yes	No	No	Personal choice	Good or very good	Very unmotivated or unmotivated	Always or almost always	High or very high	Always or almost always	Never or almost never	Always or almost always	Never or almost never	Dissatisfied or very dissatisfied	Satisfied or very satisfied	Satisfied or very satisfied	3	4	4	3	4	3	2	3	3	4	3	2	3	4	3
<23	Female	Second year	Morning	Yes	No	Yes	Personal choice	Good or very good	Very unmotivated or unmotivated	Always or almost always	High or very high	Always or almost always	Always or almost always	Always or almost always	Always or almost always	Dissatisfied or very dissatisfied	Satisfied or very satisfied	Satisfied or very satisfied	3	3	4	3	3	4	2	4	3	4	3	4	3	3	4
<23	Female	Second year	Morning	Yes	No	Yes	Personal choice	Good or very good	Motivated or highly motivated	Always or almost always	High or very high	Always or almost always	Never or almost never	Always or almost always	Always or almost always	Satisfied or very satisfied	Dissatisfied or very dissatisfied	Dissatisfied or very dissatisfied	3	3	3	3	2	4	3	4	2	4	4	3	4	3	4
<23	Female	Second year	Morning	Yes	No	No	Personal choice	Good or very good	Motivated or highly motivated	Never or almost never	High or very high	Always or almost always	Never or almost never	Always or almost always	Always or almost always	Satisfied or very satisfied	Satisfied or very satisfied	Satisfied or very satisfied	4	4	4	4	4	4	4	3	4	1	3	2	4	3	4
<23	Male	Second year	Morning	Yes	No	No	Personal choice	Good or very good	Motivated or highly motivated	Never or almost never	High or very high	Always or almost always	Never or almost never	Always or almost always	Always or almost always	Satisfied or very satisfied	Satisfied or very satisfied	Dissatisfied or very dissatisfied	3	3	4	3	4	4	2	4	4	3	2	2	4	4	4
<23	Male	Second year	Morning	Yes	Yes	No	Personal choice	Good or very good	Very unmotivated or unmotivated	Always or almost always	High or very high	Always or almost always	Never or almost never	Always or almost always	Never or almost never	Satisfied or very satisfied	Dissatisfied or very dissatisfied	Satisfied or very satisfied	3	4	4	1	3	4	3	2	2	3	2	4	4	4	4
<23	Male	Second year	Morning	Yes	No	No	Personal choice	Very poor or poor	Motivated or highly motivated	Always or almost always	High or very high	Always or almost always	Never or almost never	Always or almost always	Always or almost always	Satisfied or very satisfied	Satisfied or very satisfied	Dissatisfied or very dissatisfied	3	3	3	3	3	4	3	4	3	4	3	3	4	4	4
<23	Female	Second year	Morning	No		No	External recommendation	Good or very good	Motivated or highly motivated	Never or almost never	High or very high	Always or almost always	Always or almost always	Always or almost always	Never or almost never	Satisfied or very satisfied	Dissatisfied or very dissatisfied	Dissatisfied or very dissatisfied	3	4	4	3	4	4	3	3	3	3	3	3	4	4	3
<23	Female	Second year	Morning	No		Yes	Personal choice	Good or very good	Motivated or highly motivated	Always or almost always	High or very high	Always or almost always	Never or almost never	Always or almost always	Never or almost never	Satisfied or very satisfied	Satisfied or very satisfied	Satisfied or very satisfied	3	4	4	3	4	4	4	4	4	3	4	3	4	4	3
<23	Male	Second year	Morning	No		Yes	Personal choice	Good or very good	Motivated or highly motivated	Always or almost always	High or very high	Always or almost always	Never or almost never	Always or almost always	Never or almost never	Dissatisfied or very dissatisfied	Satisfied or very satisfied	Dissatisfied or very dissatisfied	3	3	3	3	4	3	3	3	3	3	2	2	3	2	3
<23	Male	Second year	Morning	No		No	Personal choice	Good or very good	Motivated or highly motivated	Never or almost never	High or very high	Always or almost always	Never or almost never	Always or almost always	Always or almost always	Satisfied or very satisfied	Satisfied or very satisfied	Satisfied or very satisfied	3	4	4	3	3	3	3	4	3	3	3	3	3	4	3
<23	Male	Second year	Morning	No		No	Personal choice	Good or very good	Motivated or highly motivated	Never or almost never	High or very high	Always or almost always	Never or almost never	Always or almost always	Never or almost never	Satisfied or very satisfied	Satisfied or very satisfied	Dissatisfied or very dissatisfied	3	4	3	4	3	2	3	3	3	4	4	2	3	3	2
<23	Male	Second year	Morning	No		Yes	Personal choice	Good or very good	Motivated or highly motivated	Always or almost always	High or very high	Always or almost always	Never or almost never	Never or almost never	Never or almost never	Satisfied or very satisfied	Satisfied or very satisfied	Satisfied or very satisfied	3	3	3	3	4	4	3	3	3	3	3	3	3	1	3
<23	Female	Third year	Afternoon	Yes	No	No	Personal choice	Good or very good	Motivated or highly motivated	Always or almost always	High or very high	Always or almost always	Always or almost always	Always or almost always	Always or almost always	Dissatisfied or very dissatisfied	Satisfied or very satisfied	Satisfied or very satisfied	4	4	4	3	4	4	4	4	3	3	3	3	3	3	3
<23	Female	Third year	Afternoon	Yes	No	No	Personal choice	Good or very good	Motivated or highly motivated	Always or almost always	High or very high	Always or almost always	Always or almost always	Always or almost always	Always or almost always	Dissatisfied or very dissatisfied	Satisfied or very satisfied	Satisfied or very satisfied	3	3	3	3	4	4	3	3	3	2	2	3	4	3	3
<23	Female	Third year	Afternoon	Yes	No	No	Personal choice	Good or very good	Motivated or highly motivated	Never or almost never	Very low or low	Always or almost always	Always or almost always	Always or almost always	Always or almost always	Satisfied or very satisfied	Satisfied or very satisfied	Satisfied or very satisfied	3	3	3	3	3	3	3	3	3	3	2	2	3	2	3
<23	Female	Third year	Afternoon	Yes	Yes	Yes	Personal choice	Very poor or poor	Motivated or highly motivated	Never or almost never	High or very high	Always or almost always	Always or almost always	Always or almost always	Never or almost never	Dissatisfied or very dissatisfied	Dissatisfied or very dissatisfied	Dissatisfied or very dissatisfied	1	4	4	4	3	4	4	3	3	1	3	2	2	1	3
<23	Female	Third year	Afternoon	Yes	Yes	No	Personal choice	Good or very good	Motivated or highly motivated	Never or almost never	High or very high	Always or almost always	Always or almost always	Always or almost always	Always or almost always	Satisfied or very satisfied	Satisfied or very satisfied	Satisfied or very satisfied	3	4	4	4	4	4	4	4	3	4	3	4	3	4	4
<23	Female	Second year	Afternoon	Yes	No	No	Personal choice	Very poor or poor	Motivated or highly motivated	Always or almost always	High or very high	Always or almost always	Never or almost never	Always or almost always	Always or almost always	Dissatisfied or very dissatisfied	Satisfied or very satisfied	Dissatisfied or very dissatisfied	4	4	4	3	4	4	4	2	2	3	1	3	4	4	4
<23	Female	Second year	Afternoon	Yes	No	Yes	External recommendation	Good or very good	Very unmotivated or unmotivated	Always or almost always	High or very high	Always or almost always	Always or almost always	Always or almost always	Always or almost always	Dissatisfied or very dissatisfied	Dissatisfied or very dissatisfied	Dissatisfied or very dissatisfied	3	4	4	3	4	3	4	3	3	3	3	3	3	3	3
<23	Female	Second year	Afternoon	Yes	No	No	Personal choice	Good or very good	Motivated or highly motivated	Never or almost never	High or very high	Always or almost always	Never or almost never	Always or almost always	Never or almost never	Dissatisfied or very dissatisfied	Satisfied or very satisfied	Satisfied or very satisfied	3	3	3	3	4	3	2	3	3	2	3	2	3	3	4
<23	Female	Second year	Afternoon	Yes	Yes	No	Personal choice	Good or very good	Motivated or highly motivated	Always or almost always	High or very high	Always or almost always	Always or almost always	Always or almost always	Never or almost never	Dissatisfied or very dissatisfied	Satisfied or very satisfied	Satisfied or very satisfied	4	4	4	3	3	3	4	3	4	2	2	4	4	4	4
<23	Female	Second year	Afternoon	Yes	No	No	Personal choice	Good or very good	Motivated or highly motivated	Never or almost never	High or very high	Always or almost always	Never or almost never	Always or almost always	Always or almost always	Dissatisfied or very dissatisfied	Satisfied or very satisfied	Satisfied or very satisfied	4	4	4	3	3	3	4	4	3	3	3	2	2	3	3
<23	Female	Second year	Afternoon	Yes	No	No	Personal choice	Good or very good	Motivated or highly motivated	Never or almost never	High or very high	Always or almost always	Never or almost never	Always or almost always	Always or almost always	Satisfied or very satisfied	Satisfied or very satisfied	Satisfied or very satisfied	2	2	4	4	3	3	3	4	3	4	2	3	3	4	4
<23	Female	Third year	Morning	Yes	No	No	Personal choice	Good or very good	Motivated or highly motivated	Never or almost never	High or very high	Always or almost always	Always or almost always	Always or almost always	Always or almost always	Satisfied or very satisfied	Satisfied or very satisfied	Satisfied or very satisfied	4	4	4	4	4	4	3	4	2	3	3	4	4	4	4
<23	Female	Third year	Morning	Yes	No	No	Personal choice	Good or very good	Motivated or highly motivated	Never or almost never	High or very high	Always or almost always	Always or almost always	Always or almost always	Always or almost always	Satisfied or very satisfied	Satisfied or very satisfied	Dissatisfied or very dissatisfied	3	3	4	3	4	4	4	4	3	4	3	3	4	4	4
<23	Female	Third year	Morning	Yes	No	No	Personal choice	Good or very good	Motivated or highly motivated	Always or almost always	High or very high	Always or almost always	Never or almost never	Always or almost always	Always or almost always	Satisfied or very satisfied	Satisfied or very satisfied	Satisfied or very satisfied	3	4	4	3	4	4	4	4	4	4	3	3	4	4	4
<23	Female	Third year	Morning	Yes	Yes	No	Personal choice	Good or very good	Motivated or highly motivated	Always or almost always	High or very high	Always or almost always	Never or almost never	Always or almost always	Never or almost never	Dissatisfied or very dissatisfied	Satisfied or very satisfied	Satisfied or very satisfied	3	3	4	3	4	3	3	3	3	2	3	3	3	3	3
<23	Female	Third year	Morning	Yes	No	No	Personal choice	Good or very good	Motivated or highly motivated	Always or almost always	High or very high	Always or almost always	Never or almost never	Always or almost always	Never or almost never	Satisfied or very satisfied	Dissatisfied or very dissatisfied	Dissatisfied or very dissatisfied	3	4	4	3	4	4	3	3	3	2	4	4	4	3	3
<23	Female	Third year	Morning	Yes	No	No	External recommendation	Good or very good	Motivated or highly motivated	Always or almost always	High or very high	Always or almost always	Always or almost always	Always or almost always	Always or almost always	Satisfied or very satisfied	Satisfied or very satisfied	Satisfied or very satisfied	4	4	3	4	4	4	3	3	4	3	3	4	3	3	4
<23	Female	Third year	Morning	Yes	No	Yes	Personal choice	Good or very good	Motivated or highly motivated	Always or almost always	High or very high	Always or almost always	Never or almost never	Always or almost always	Never or almost never	Satisfied or very satisfied	Satisfied or very satisfied	Satisfied or very satisfied	3	3	4	3	4	3	3	3	3	2	3	3	3	3	3
<23	Female	Third year	Morning	Yes	Yes	Yes	Personal choice	Very poor or poor	Motivated or highly motivated	Never or almost never	High or very high	Always or almost always	Never or almost never	Always or almost always	Always or almost always	Satisfied or very satisfied	Satisfied or very satisfied	Satisfied or very satisfied	3	3	3	3	4	3	3	4	3	4	4	3	3	3	3
<23	Female	Third year	Morning	Yes	No	No	External recommendation	Good or very good	Very unmotivated or unmotivated	Always or almost always	High or very high	Always or almost always	Never or almost never	Always or almost always	Never or almost never	Dissatisfied or very dissatisfied	Dissatisfied or very dissatisfied	Satisfied or very satisfied	3	4	4	2	4	4	2	4	3	4	3	3	4	3	3
<23	Female	Third year	Morning	Yes	No	Yes	Personal choice	Good or very good	Motivated or highly motivated	Never or almost never	High or very high	Always or almost always	Never or almost never	Always or almost always	Always or almost always	Dissatisfied or very dissatisfied	Satisfied or very satisfied	Satisfied or very satisfied	3	4	4	4	4	3	3	4	3	3	3	3	4	4	4
<23	Female	Third year	Morning	Yes	No	No	Personal choice	Good or very good	Very unmotivated or unmotivated	Always or almost always	High or very high	Always or almost always	Never or almost never	Always or almost always	Never or almost never	Satisfied or very satisfied	Satisfied or very satisfied	Satisfied or very satisfied	4	4	4	3	4	4	4	3	3	3	3	4	4	4	4
<23	Female	Third year	Morning	Yes	No	No	Personal choice	Good or very good	Motivated or highly motivated	Always or almost always	High or very high	Always or almost always	Never or almost never	Always or almost always	Always or almost always	Dissatisfied or very dissatisfied	Satisfied or very satisfied	Satisfied or very satisfied	3	4	1	4	3	3	4	3	4	3	3	3	4	3	4
<23	Female	Third year	Morning	Yes	No	No	Personal choice	Good or very good	Motivated or highly motivated	Always or almost always	High or very high	Always or almost always	Never or almost never	Always or almost always	Always or almost always	Satisfied or very satisfied	Satisfied or very satisfied	Satisfied or very satisfied	3	3	4	4	4	4	4	3	4	4	4	3	4	4	3
<23	Female	Third year	Morning	Yes	No	No	Personal choice	Good or very good	Motivated or highly motivated	Always or almost always	High or very high	Always or almost always	Never or almost never	Always or almost always	Always or almost always	Satisfied or very satisfied	Satisfied or very satisfied	Satisfied or very satisfied	3	4	4	3	4	3	3	3	3	2	3	3	4	4	4
<23	Female	Third year	Morning	Yes	No	No	Personal choice	Good or very good	Motivated or highly motivated	Always or almost always	High or very high	Always or almost always	Never or almost never	Always or almost always	Never or almost never	Satisfied or very satisfied	Satisfied or very satisfied	Satisfied or very satisfied	1	1	1	3	3	1	1	3	3	1	1	1	1	1	1
<23	Male	Third year	Morning	Yes	No	No	Personal choice	Good or very good	Motivated or highly motivated	Always or almost always	Very low or low	Always or almost always	Never or almost never	Always or almost always	Never or almost never	Satisfied or very satisfied	Satisfied or very satisfied	Satisfied or very satisfied	3	4	3	2	3	4	4	2	2	1	3	1	4	4	4
<23	Female	Second year	Morning	Yes	No	No	Personal choice	Good or very good	Motivated or highly motivated	Always or almost always	High or very high	Always or almost always	Always or almost always	Always or almost always	Always or almost always	Satisfied or very satisfied	Satisfied or very satisfied	Satisfied or very satisfied	4	4	4	4	4	4	4	4	4	4	4	3	4	4	4
<23	Female	Second year	Morning	Yes	No	No	External recommendation	Good or very good	Very unmotivated or unmotivated	Always or almost always	High or very high	Always or almost always	Never or almost never	Always or almost always	Never or almost never	Dissatisfied or very dissatisfied	Satisfied or very satisfied	Satisfied or very satisfied	3	3	4	3	4	4	2	4	3	4	3	3	4	4	3
<23	Female	Second year	Morning	Yes	No	Yes	Personal choice	Good or very good	Motivated or highly motivated	Always or almost always	High or very high	Always or almost always	Always or almost always	Always or almost always	Always or almost always	Dissatisfied or very dissatisfied	Satisfied or very satisfied	Satisfied or very satisfied	3	4	4	3	4	4	2	4	2	3	4	4	4	3	3
<23	Female	Second year	Morning	Yes	No	No	Personal choice	Good or very good	Motivated or highly motivated	Always or almost always	High or very high	Always or almost always	Never or almost never	Always or almost always	Never or almost never	Dissatisfied or very dissatisfied	Dissatisfied or very dissatisfied	Satisfied or very satisfied	4	3	4	3	3	2	3	4	1	4	3	3	2	4	3
<23	Female	Second year	Morning	Yes	No	No	Personal choice	Good or very good	Motivated or highly motivated	Always or almost always	High or very high	Always or almost always	Never or almost never	Always or almost always	Never or almost never	Satisfied or very satisfied	Satisfied or very satisfied	Satisfied or very satisfied	4	4	3	4	3	4	3	3	3	3	3	3	3	3	3
<23	Female	Second year	Morning	Yes	No	Yes	Personal choice	Good or very good	Motivated or highly motivated	Always or almost always	High or very high	Always or almost always	Always or almost always	Always or almost always	Never or almost never	Satisfied or very satisfied	Dissatisfied or very dissatisfied	Dissatisfied or very dissatisfied	3	4	4	4	4	4	4	4	3	4	4	3	3	4	3
<23	Female	Second year	Morning	Yes	No	Yes	Personal choice	Good or very good	Motivated or highly motivated	Always or almost always	High or very high	Never or almost never	Never or almost never	Always or almost always	Always or almost always	Satisfied or very satisfied	Satisfied or very satisfied	Dissatisfied or very dissatisfied	3	4	3	4	4	3	3	3	2	3	3	2	3	3	3
<23	Female	Second year	Morning	Yes	No	No	Personal choice	Good or very good	Motivated or highly motivated	Never or almost never	High or very high	Always or almost always	Always or almost always	Always or almost always	Always or almost always	Satisfied or very satisfied	Satisfied or very satisfied	Satisfied or very satisfied	4	4	4	4	4	4	4	3	2	1	3	3	4	4	4
<23	Female	Second year	Morning	Yes	No	No	Personal choice	Good or very good	Motivated or highly motivated	Always or almost always	High or very high	Always or almost always	Always or almost always	Always or almost always	Never or almost never	Satisfied or very satisfied	Satisfied or very satisfied	Satisfied or very satisfied	4	4	4	3	3	3	4	4	3	3	3	3	4	4	4
<23	Female	Second year	Morning	Yes	Yes	Yes	Personal choice	Good or very good	Very unmotivated or unmotivated	Always or almost always	High or very high	Always or almost always	Always or almost always	Always or almost always	Always or almost always	Dissatisfied or very dissatisfied	Dissatisfied or very dissatisfied	Dissatisfied or very dissatisfied	4	4	4	3	4	4	3	4	3	1	3	3	3	4	3
<23	Female	Second year	Morning	Yes	No	No	Personal choice	Good or very good	Motivated or highly motivated	Always or almost always	High or very high	Always or almost always	Never or almost never	Always or almost always	Never or almost never	Satisfied or very satisfied	Dissatisfied or very dissatisfied	Satisfied or very satisfied	3	3	4	3	4	3	3	3	3	2	3	3	4	3	3
<23	Female	Second year	Morning	Yes	No	No	Personal choice	Good or very good	Motivated or highly motivated	Always or almost always	High or very high	Always or almost always	Never or almost never	Always or almost always	Always or almost always	Satisfied or very satisfied	Satisfied or very satisfied	Satisfied or very satisfied	4	4	4	3	3	4	3	4	1	3	3	3	4	4	4
<23	Male	Second year	Morning	Yes	No	No	Personal choice	Good or very good	Motivated or highly motivated	Never or almost never	High or very high	Always or almost always	Never or almost never	Always or almost always	Never or almost never	Satisfied or very satisfied	Satisfied or very satisfied	Satisfied or very satisfied	2	3	4	3	4	4	3	4	4	3	3	3	3	4	3
<23	Female	Second year	Morning	No		No	Personal choice	Good or very good	Motivated or highly motivated	Always or almost always	High or very high	Always or almost always	Never or almost never	Always or almost always	Always or almost always	Dissatisfied or very dissatisfied	Dissatisfied or very dissatisfied	Dissatisfied or very dissatisfied	4	4	4	4	4	4	1	4	4	4	4	1	4	4	4
<23	Female	Second year	Morning	No		Yes	Personal choice	Good or very good	Motivated or highly motivated	Never or almost never	High or very high	Always or almost always	Always or almost always	Always or almost always	Always or almost always	Satisfied or very satisfied	Satisfied or very satisfied	Satisfied or very satisfied	4	4	4	4	4	4	4	4	3	4	3	3	4	4	4
<23	Female	Second year	Morning	No		No	Personal choice	Good or very good	Motivated or highly motivated	Always or almost always	High or very high	Always or almost always	Never or almost never	Always or almost always	Always or almost always	Satisfied or very satisfied	Satisfied or very satisfied	Satisfied or very satisfied	3	4	4	3	3	4	4	3	3	3	3	4	4	4	3
<23	Female	Second year	Morning	No		No	Personal choice	Good or very good	Motivated or highly motivated	Never or almost never	High or very high	Always or almost always	Never or almost never	Always or almost always	Never or almost never	Satisfied or very satisfied	Satisfied or very satisfied	Satisfied or very satisfied	3	4	3	3	4	3	3	3	3	1	4	3	4	4	4
<23	Female	Second year	Morning	No		No	Personal choice	Good or very good	Motivated or highly motivated	Always or almost always	High or very high	Always or almost always	Always or almost always	Always or almost always	Always or almost always	Dissatisfied or very dissatisfied	Satisfied or very satisfied	Satisfied or very satisfied	3	4	3	2	4	4	4	4	4	3	2	1	4	4	4
<23	Female	Second year	Morning	No		No	Personal choice	Good or very good	Motivated or highly motivated	Never or almost never	High or very high	Always or almost always	Always or almost always	Always or almost always	Never or almost never	Dissatisfied or very dissatisfied	Dissatisfied or very dissatisfied	Dissatisfied or very dissatisfied	4	3	3	4	4	3	3	4	3	3	4	3	4	3	4
<23	Female	Fourth year	Morning	No		No	Personal choice	Good or very good	Motivated or highly motivated	Always or almost always	High or very high	Always or almost always	Never or almost never	Always or almost always	Always or almost always	Satisfied or very satisfied	Satisfied or very satisfied	Satisfied or very satisfied	3	4	3	4	3	4	3	4	4	4	4	4	3	4	3
<23	Female	Fourth year	Morning	No		Yes	Personal choice	Good or very good	Motivated or highly motivated	Never or almost never	High or very high	Always or almost always	Always or almost always	Always or almost always	Always or almost always	Satisfied or very satisfied	Satisfied or very satisfied	Satisfied or very satisfied	3	4	4	4	4	3	3	3	3	3	3	1	1	2	3
<23	Female	Fourth year	Afternoon	Yes	Yes	Yes	Personal choice	Good or very good	Motivated or highly motivated	Always or almost always	High or very high	Always or almost always	Always or almost always	Always or almost always	Never or almost never	Satisfied or very satisfied	Satisfied or very satisfied	Satisfied or very satisfied	3	3	4	3	4	3	3	4	3	4	3	3	3	4	4
<23	Female	Fourth year	Afternoon	Yes	Yes	No	Personal choice	Good or very good	Motivated or highly motivated	Never or almost never	High or very high	Always or almost always	Never or almost never	Always or almost always	Never or almost never	Satisfied or very satisfied	Satisfied or very satisfied	Satisfied or very satisfied	4	4	4	3	4	3	3	4	3	3	4	3	4	4	3
<23	Female	Fourth year	Afternoon	Yes	Yes	No	Personal choice	Good or very good	Motivated or highly motivated	Never or almost never	High or very high	Always or almost always	Never or almost never	Always or almost always	Never or almost never	Satisfied or very satisfied	Satisfied or very satisfied	Dissatisfied or very dissatisfied	3	1	1	1	3	3	1	3	2	2	4	3	1	1	3
<23	Female	Fourth year	Afternoon	Yes	No	Yes	External recommendation	Good or very good	Motivated or highly motivated	Never or almost never	High or very high	Always or almost always	Always or almost always	Always or almost always	Never or almost never	Satisfied or very satisfied	Satisfied or very satisfied	Satisfied or very satisfied	3	4	3	3	3	4	4	3	4	4	3	3	2	3	3
<23	Female	Fourth year	Afternoon	Yes	Yes	No	Personal choice	Good or very good	Motivated or highly motivated	Never or almost never	High or very high	Always or almost always	Always or almost always	Always or almost always	Never or almost never	Satisfied or very satisfied	Satisfied or very satisfied	Satisfied or very satisfied	3	4	3	3	3	4	2	3	3	4	3	3	3	3	3
<23	Male	Fourth year	Afternoon	Yes	Yes	No	Personal choice	Good or very good	Motivated or highly motivated	Always or almost always	High or very high	Always or almost always	Always or almost always	Always or almost always	Never or almost never	Satisfied or very satisfied	Satisfied or very satisfied	Satisfied or very satisfied	3	4	4	4	4	4	3	3	3	3	3	3	4	3	4
<23	Male	Fourth year	Afternoon	Yes	Yes	No	Personal choice	Good or very good	Very unmotivated or unmotivated	Never or almost never	High or very high	Always or almost always	Always or almost always	Always or almost always	Always or almost always	Dissatisfied or very dissatisfied	Satisfied or very satisfied	Dissatisfied or very dissatisfied	4	4	3	4	4	4	4	4	4	1	3	4	4	4	4
<23	Female	Third year	Afternoon	Yes	No	Yes	External recommendation	Good or very good	Motivated or highly motivated	Never or almost never	High or very high	Always or almost always	Never or almost never	Always or almost always	Never or almost never	Satisfied or very satisfied	Satisfied or very satisfied	Satisfied or very satisfied	4	4	4	3	4	4	3	4	3	4	4	3	3	4	4
<23	Female	Third year	Afternoon	Yes	No	Yes	Personal choice	Good or very good	Motivated or highly motivated	Always or almost always	High or very high	Always or almost always	Never or almost never	Always or almost always	Never or almost never	Satisfied or very satisfied	Satisfied or very satisfied	Satisfied or very satisfied	4	4	4	4	3	3	3	4	2	3	3	3	4	4	4
<23	Female	Third year	Afternoon	Yes	Yes	Yes	External recommendation	Very poor or poor	Motivated or highly motivated	Always or almost always	High or very high	Always or almost always	Always or almost always	Always or almost always	Always or almost always	Satisfied or very satisfied	Satisfied or very satisfied	Satisfied or very satisfied	4	4	4	4	4	4	4	4	4	4	4	4	4	4	4
<23	Male	Third year	Afternoon	Yes	No	No	Personal choice	Good or very good	Motivated or highly motivated	Never or almost never	High or very high	Never or almost never	Always or almost always	Always or almost always	Always or almost always	Dissatisfied or very dissatisfied	Satisfied or very satisfied	Satisfied or very satisfied	3	4	3	4	3	3	3	2	3	2	2	2	3	3	3
<23	Female	Second year	Afternoon	Yes	No	No	Personal choice	Good or very good	Motivated or highly motivated	Always or almost always	High or very high	Always or almost always	Always or almost always	Always or almost always	Always or almost always	Satisfied or very satisfied	Satisfied or very satisfied	Satisfied or very satisfied	3	4	4	3	4	3	3	3	3	3	4	4	4	4	4
<23	Female	Fourth year	Morning	Yes	No	No	Personal choice	Good or very good	Motivated or highly motivated	Always or almost always	High or very high	Always or almost always	Always or almost always	Always or almost always	Always or almost always	Satisfied or very satisfied	Satisfied or very satisfied	Satisfied or very satisfied	4	4	4	4	4	4	3	4	3	3	3	3	3	3	3
<23	Female	Fourth year	Morning	Yes	Yes	Yes	Personal choice	Good or very good	Motivated or highly motivated	Always or almost always	High or very high	Always or almost always	Never or almost never	Always or almost always	Always or almost always	Satisfied or very satisfied	Satisfied or very satisfied	Satisfied or very satisfied	4	4	3	3	4	4	3	3	3	3	4	3	4	4	4
<23	Female	Fourth year	Morning	Yes	No	No	External recommendation	Good or very good	Motivated or highly motivated	Never or almost never	High or very high	Always or almost always	Never or almost never	Always or almost always	Never or almost never	Satisfied or very satisfied	Satisfied or very satisfied	Satisfied or very satisfied	3	4	4	2	4	4	3	3	2	4	3	4	4	4	3
<23	Female	Fourth year	Morning	Yes	Yes	No	Personal choice	Good or very good	Motivated or highly motivated	Never or almost never	High or very high	Always or almost always	Always or almost always	Never or almost never	Never or almost never	Satisfied or very satisfied	Dissatisfied or very dissatisfied	Satisfied or very satisfied	3	4	3	4	3	3	2	3	4	3	3	3	3	4	3
<23	Female	Fourth year	Morning	Yes	No	No	Personal choice	Good or very good	Motivated or highly motivated	Never or almost never	High or very high	Always or almost always	Always or almost always	Always or almost always	Always or almost always	Satisfied or very satisfied	Satisfied or very satisfied	Satisfied or very satisfied	3	4	4	3	4	4	4	3	3	3	4	4	4	4	4
<23	Female	Fourth year	Morning	Yes	Yes	No	Personal choice	Very poor or poor	Motivated or highly motivated	Always or almost always	High or very high	Always or almost always	Never or almost never	Always or almost always	Never or almost never	Dissatisfied or very dissatisfied	Satisfied or very satisfied	Dissatisfied or very dissatisfied	3	4	3	3	4	3	3	2	3	3	2	3	3	3	3
<23	Female	Fourth year	Morning	Yes	Yes	No	Personal choice	Good or very good	Motivated or highly motivated	Always or almost always	High or very high	Always or almost always	Always or almost always	Always or almost always	Always or almost always	Satisfied or very satisfied	Satisfied or very satisfied	Satisfied or very satisfied	3	3	4	4	4	4	4	4	3	3	3	3	4	3	4
<23	Female	Fourth year	Morning	Yes	No	No	Personal choice	Good or very good	Motivated or highly motivated	Always or almost always	High or very high	Always or almost always	Never or almost never	Never or almost never	Always or almost always	Dissatisfied or very dissatisfied	Satisfied or very satisfied	Satisfied or very satisfied	4	4	3	4	3	3	3	3	3	3	2	3	3	3	3
<23	Female	Third year	Morning	Yes	No	No	Personal choice	Good or very good	Motivated or highly motivated	Never or almost never	High or very high	Always or almost always	Always or almost always	Always or almost always	Never or almost never	Satisfied or very satisfied	Satisfied or very satisfied	Satisfied or very satisfied	4	4	4	4	4	4	4	4	4	3	4	2	4	4	4
<23	Female	Third year	Morning	Yes	Yes	No	Personal choice	Good or very good	Motivated or highly motivated	Never or almost never	High or very high	Always or almost always	Never or almost never	Always or almost always	Always or almost always	Dissatisfied or very dissatisfied	Dissatisfied or very dissatisfied	Satisfied or very satisfied	3	4	3	4	3	3	4	3	3	3	4	3	3	3	4
<23	Female	Third year	Morning	Yes	No	No	Personal choice	Good or very good	Motivated or highly motivated	Always or almost always	High or very high	Always or almost always	Always or almost always	Always or almost always	Always or almost always	Dissatisfied or very dissatisfied	Satisfied or very satisfied	Dissatisfied or very dissatisfied	4	4	4	4	4	4	4	3	2	2	2	3	3	3	3
<23	Female	Third year	Morning	Yes	No	No	Personal choice	Good or very good	Motivated or highly motivated	Never or almost never	High or very high	Always or almost always	Always or almost always	Always or almost always	Never or almost never	Dissatisfied or very dissatisfied	Satisfied or very satisfied	Satisfied or very satisfied	3	4	4	3	4	3	4	4	3	3	3	4	3	3	3
<23	Female	Third year	Morning	Yes	No	No	External recommendation	Very poor or poor	Motivated or highly motivated	Never or almost never	High or very high	Always or almost always	Never or almost never	Always or almost always	Always or almost always	Satisfied or very satisfied	Dissatisfied or very dissatisfied	Satisfied or very satisfied	3	4	3	4	2	3	4	3	3	2	3	4	4	3	3
<23	Female	Third year	Morning	Yes	No	No	Personal choice	Good or very good	Motivated or highly motivated	Always or almost always	High or very high	Always or almost always	Always or almost always	Always or almost always	Always or almost always	Dissatisfied or very dissatisfied	Satisfied or very satisfied	Dissatisfied or very dissatisfied	3	4	4	3	4	3	4	3	3	3	3	3	4	3	3
<23	Female	Third year	Morning	Yes	No	Yes	Personal choice	Very poor or poor	Very unmotivated or unmotivated	Always or almost always	High or very high	Always or almost always	Never or almost never	Always or almost always	Never or almost never	Dissatisfied or very dissatisfied	Satisfied or very satisfied	Satisfied or very satisfied	3	4	4	3	4	4	3	2	2	3	3	3	4	2	2
<23	Female	Third year	Morning	Yes	No	No	Personal choice	Good or very good	Motivated or highly motivated	Never or almost never	High or very high	Always or almost always	Never or almost never	Always or almost always	Never or almost never	Dissatisfied or very dissatisfied	Satisfied or very satisfied	Satisfied or very satisfied	3	4	3	4	4	3	4	2	2	1	3	3	4	3	3
<23	Female	Third year	Morning	Yes	No	Yes	Personal choice	Good or very good	Motivated or highly motivated	Always or almost always	High or very high	Always or almost always	Never or almost never	Always or almost always	Always or almost always	Dissatisfied or very dissatisfied	Dissatisfied or very dissatisfied	Dissatisfied or very dissatisfied	3	3	4	4	3	4	4	3	3	2	3	3	2	3	2
<23	Female	Third year	Morning	Yes	No	Yes	Personal choice	Good or very good	Motivated or highly motivated	Never or almost never	High or very high	Always or almost always	Never or almost never	Always or almost always	Always or almost always	Dissatisfied or very dissatisfied	Satisfied or very satisfied	Dissatisfied or very dissatisfied	3	4	4	3	4	3	2	4	4	3	3	4	4	4	3
<23	Female	Third year	Morning	Yes	No	No	Personal choice	Good or very good	Motivated or highly motivated	Always or almost always	High or very high	Always or almost always	Always or almost always	Always or almost always	Always or almost always	Satisfied or very satisfied	Satisfied or very satisfied	Satisfied or very satisfied	4	3	3	4	4	3	3	2	4	4	3	3	4	4	3
<23	Female	Third year	Morning	Yes	No	No	Personal choice	Very poor or poor	Motivated or highly motivated	Always or almost always	High or very high	Always or almost always	Always or almost always	Always or almost always	Never or almost never	Satisfied or very satisfied	Dissatisfied or very dissatisfied	Satisfied or very satisfied	3	3	4	3	3	3	2	3	4	2	3	2	3	3	3
<23	Female	Third year	Morning	Yes	No	No	Personal choice	Good or very good	Motivated or highly motivated	Never or almost never	High or very high	Always or almost always	Always or almost always	Always or almost always	Always or almost always	Satisfied or very satisfied	Dissatisfied or very dissatisfied	Satisfied or very satisfied	1	1	2	1	1	1	1	1	1	2	1	1	1	1	2
<23	Male	Third year	Morning	Yes	No	No	Personal choice	Good or very good	Motivated or highly motivated	Never or almost never	High or very high	Always or almost always	Never or almost never	Always or almost always	Always or almost always	Dissatisfied or very dissatisfied	Satisfied or very satisfied	Satisfied or very satisfied	3	4	3	4	4	3	4	3	3	4	4	3	4	4	3
<23	Male	Third year	Morning	Yes	No	Yes	Personal choice	Good or very good	Motivated or highly motivated	Never or almost never	High or very high	Always or almost always	Never or almost never	Never or almost never	Never or almost never	Satisfied or very satisfied	Satisfied or very satisfied	Satisfied or very satisfied	1	1	1	3	1	1	1	3	3	3	3	3	3	3	3
<23	Male	Third year	Morning	Yes	No	Yes	Personal choice	Good or very good	Motivated or highly motivated	Never or almost never	High or very high	Always or almost always	Never or almost never	Always or almost always	Never or almost never	Satisfied or very satisfied	Dissatisfied or very dissatisfied	Dissatisfied or very dissatisfied	4	3	4	4	4	4	4	4	4	4	4	4	4	4	4
<23	Female	Second year	Morning	Yes	No	No	Personal choice	Good or very good	Motivated or highly motivated	Always or almost always	High or very high	Always or almost always	Never or almost never	Always or almost always	Always or almost always	Dissatisfied or very dissatisfied	Dissatisfied or very dissatisfied	Dissatisfied or very dissatisfied	4	4	4	4	4	4	3	4	3	3	4	4	3	4	4
<23	Female	Second year	Morning	Yes	Yes	No	Personal choice	Good or very good	Motivated or highly motivated	Always or almost always	High or very high	Always or almost always	Always or almost always	Always or almost always	Always or almost always	Satisfied or very satisfied	Satisfied or very satisfied	Satisfied or very satisfied	4	4	4	4	4	4	4	4	4	4	4	4	4	4	4
<23	Female	Second year	Morning	Yes	No	No	Personal choice	Good or very good	Motivated or highly motivated	Always or almost always	High or very high	Always or almost always	Never or almost never	Always or almost always	Always or almost always	Satisfied or very satisfied	Satisfied or very satisfied	Satisfied or very satisfied	4	4	4	4	4	4	4	3	4	4	3	3	4	4	4
<23	Female	Second year	Morning	Yes	Yes	No	Personal choice	Good or very good	Motivated or highly motivated	Never or almost never	High or very high	Always or almost always	Always or almost always	Always or almost always	Always or almost always	Satisfied or very satisfied	Satisfied or very satisfied	Satisfied or very satisfied	4	4	4	4	4	4	4	4	4	3	3	3	3	4	4
<23	Female	Second year	Morning	Yes	No	No	Personal choice	Good or very good	Motivated or highly motivated	Always or almost always	High or very high	Always or almost always	Never or almost never	Never or almost never	Never or almost never	Satisfied or very satisfied	Satisfied or very satisfied	Satisfied or very satisfied	3	4	4	3	4	4	4	2	4	2	3	3	4	4	4
<23	Female	Second year	Morning	Yes	No	No	Personal choice	Good or very good	Motivated or highly motivated	Always or almost always	High or very high	Always or almost always	Always or almost always	Always or almost always	Always or almost always	Satisfied or very satisfied	Satisfied or very satisfied	Satisfied or very satisfied	4	4	4	4	4	4	4	4	4	4	4	4	4	4	4
<23	Female	Second year	Morning	Yes	No	No	Personal choice	Good or very good	Motivated or highly motivated	Always or almost always	High or very high	Always or almost always	Never or almost never	Always or almost always	Never or almost never	Satisfied or very satisfied	Satisfied or very satisfied	Satisfied or very satisfied	4	4	4	4	4	4	4	4	4	4	3	4	4	4	4
<23	Female	Second year	Morning	No		No	Personal choice	Good or very good	Motivated or highly motivated	Always or almost always	High or very high	Always or almost always	Never or almost never	Always or almost always	Never or almost never	Satisfied or very satisfied	Satisfied or very satisfied	Satisfied or very satisfied	4	4	3	3	3	4	4	4	3	2	3	4	3	4	4
<23	Female	Second year	Morning	No		No	Personal choice	Good or very good	Motivated or highly motivated	Always or almost always	High or very high	Always or almost always	Never or almost never	Always or almost always	Always or almost always	Satisfied or very satisfied	Satisfied or very satisfied	Satisfied or very satisfied	3	4	3	4	4	4	3	4	3	3	4	4	3	4	3
<23	Female	Second year	Morning	No		Yes	Personal choice	Good or very good	Motivated or highly motivated	Never or almost never	High or very high	Always or almost always	Always or almost always	Always or almost always	Always or almost always	Satisfied or very satisfied	Satisfied or very satisfied	Satisfied or very satisfied	4	4	4	4	4	4	4	4	3	4	3	3	4	4	4
<23	Male	Second year	Morning	No		Yes	Personal choice	Very poor or poor	Motivated or highly motivated	Always or almost always	High or very high	Always or almost always	Always or almost always	Always or almost always	Always or almost always	Satisfied or very satisfied	Satisfied or very satisfied	Satisfied or very satisfied	3	2	3	3	4	4	1	4	4	4	4	1	4	4	4
<23	Female	Third year	Morning	No		No	Personal choice	Very poor or poor	Motivated or highly motivated	Always or almost always	High or very high	Always or almost always	Never or almost never	Never or almost never	Always or almost always	Satisfied or very satisfied	Satisfied or very satisfied	Satisfied or very satisfied	4	4	4	4	4	4	4	4	3	4	4	4	4	4	4
<23	Female	Fourth year	Afternoon	Yes	Yes	Yes	Personal choice	Good or very good	Motivated or highly motivated	Always or almost always	High or very high	Always or almost always	Always or almost always	Always or almost always	Never or almost never	Dissatisfied or very dissatisfied	Satisfied or very satisfied	Satisfied or very satisfied	3	4	4	3	4	4	4	3	3	3	2	3	3	3	3
<23	Female	Fourth year	Afternoon	Yes	Yes	Yes	Personal choice	Good or very good	Motivated or highly motivated	Never or almost never	High or very high	Always or almost always	Always or almost always	Always or almost always	Always or almost always	Dissatisfied or very dissatisfied	Dissatisfied or very dissatisfied	Dissatisfied or very dissatisfied	3	4	3	4	3	3	3	3	3	3	2	3	3	3	3
<23	Female	Fourth year	Afternoon	Yes	Yes	No	Personal choice	Good or very good	Motivated or highly motivated	Always or almost always	High or very high	Always or almost always	Always or almost always	Always or almost always	Never or almost never	Dissatisfied or very dissatisfied	Dissatisfied or very dissatisfied	Dissatisfied or very dissatisfied	3	3	3	3	4	4	4	4	3	3	4	4	4	4	3
<23	Female	Fourth year	Afternoon	Yes	No	Yes	Personal choice	Good or very good	Motivated or highly motivated	Always or almost always	High or very high	Always or almost always	Always or almost always	Always or almost always	Always or almost always	Satisfied or very satisfied	Satisfied or very satisfied	Satisfied or very satisfied	3	4	4	3	4	4	3	3	3	4	3	3	4	3	3
<23	Female	Fourth year	Afternoon	Yes	Yes	No	Personal choice	Good or very good	Motivated or highly motivated	Always or almost always	High or very high	Always or almost always	Always or almost always	Always or almost always	Never or almost never	Dissatisfied or very dissatisfied	Satisfied or very satisfied	Satisfied or very satisfied	3	4	4	4	4	3	3	4	3	4	4	3	2	4	3
<23	Female	Fourth year	Afternoon	Yes	Yes	No	Personal choice	Good or very good	Motivated or highly motivated	Always or almost always	High or very high	Always or almost always	Always or almost always	Always or almost always	Always or almost always	Satisfied or very satisfied	Satisfied or very satisfied	Satisfied or very satisfied	4	4	4	4	4	4	4	4	4	4	4	3	4	4	4
<23	Male	Fourth year	Afternoon	Yes	Yes	No	Personal choice	Good or very good	Motivated or highly motivated	Always or almost always	High or very high	Always or almost always	Never or almost never	Never or almost never	Always or almost always	Dissatisfied or very dissatisfied	Satisfied or very satisfied	Dissatisfied or very dissatisfied	4	4	4	3	3	4	3	2	2	4	3	3	3	3	4
<23	Female	Third year	Afternoon	Yes	No	Yes	Personal choice	Good or very good	Motivated or highly motivated	Always or almost always	High or very high	Always or almost always	Always or almost always	Always or almost always	Always or almost always	Satisfied or very satisfied	Satisfied or very satisfied	Satisfied or very satisfied	4	4	3	3	4	4	4	3	3	3	4	3	3	4	4
<23	Female	Third year	Afternoon	Yes	Yes	Yes	Personal choice	Good or very good	Motivated or highly motivated	Always or almost always	High or very high	Always or almost always	Always or almost always	Always or almost always	Never or almost never	Satisfied or very satisfied	Satisfied or very satisfied	Satisfied or very satisfied	3	4	4	3	4	3	3	4	3	3	3	3	3	3	2
<23	Female	Third year	Afternoon	Yes	Yes	No	Personal choice	Good or very good	Motivated or highly motivated	Always or almost always	High or very high	Always or almost always	Always or almost always	Always or almost always	Always or almost always	Satisfied or very satisfied	Satisfied or very satisfied	Satisfied or very satisfied	3	4	4	4	4	4	4	3	3	3	3	2	4	4	4
<23	Male	Third year	Afternoon	Yes	Yes	No	External recommendation	Good or very good	Motivated or highly motivated	Never or almost never	High or very high	Always or almost always	Always or almost always	Always or almost always	Never or almost never	Satisfied or very satisfied	Satisfied or very satisfied	Satisfied or very satisfied	3	4	3	3	3	4	4	2	1	2	3	2	2	3	3
<23	Female	Second year	Afternoon	Yes	Yes	No	Personal choice	Very poor or poor	Very unmotivated or unmotivated	Always or almost always	High or very high	Always or almost always	Never or almost never	Always or almost always	Never or almost never	Satisfied or very satisfied	Satisfied or very satisfied	Satisfied or very satisfied	3	3	4	3	3	3	2	3	3	3	3	3	2	3	3
<23	Female	Second year	Afternoon	Yes	Yes	Yes	Personal choice	Good or very good	Motivated or highly motivated	Always or almost always	High or very high	Always or almost always	Never or almost never	Always or almost always	Always or almost always	Satisfied or very satisfied	Satisfied or very satisfied	Satisfied or very satisfied	4	4	4	3	4	4	4	4	3	3	3	3	3	3	4
<23	Female	Second year	Afternoon	Yes	No	Yes	Personal choice	Very poor or poor	Motivated or highly motivated	Always or almost always	High or very high	Always or almost always	Never or almost never	Always or almost always	Always or almost always	Satisfied or very satisfied	Satisfied or very satisfied	Satisfied or very satisfied	4	4	3	3	4	4	4	3	4	2	4	4	4	4	4
<23	Female	Second year	Afternoon	Yes	Yes	Yes	Personal choice	Good or very good	Motivated or highly motivated	Never or almost never	High or very high	Always or almost always	Never or almost never	Always or almost always	Never or almost never	Dissatisfied or very dissatisfied	Satisfied or very satisfied	Satisfied or very satisfied	4	4	3	3	3	4	4	4	3	3	3	3	3	3	4
<23	Female	Second year	Afternoon	Yes	Yes	Yes	Personal choice	Good or very good	Motivated or highly motivated	Always or almost always	High or very high	Always or almost always	Never or almost never	Always or almost always	Always or almost always	Dissatisfied or very dissatisfied	Dissatisfied or very dissatisfied	Dissatisfied or very dissatisfied	4	4	3	4	4	3	4	4	4	3	2	2	3	4	2
<23	Female	Fourth year	Morning	Yes	No	No	Personal choice	Good or very good	Motivated or highly motivated	Always or almost always	High or very high	Always or almost always	Always or almost always	Always or almost always	Never or almost never	Satisfied or very satisfied	Dissatisfied or very dissatisfied	Dissatisfied or very dissatisfied	3	3	3	4	3	4	2	4	2	3	3	4	4	4	4
<23	Female	Fourth year	Morning	Yes	Yes	No	Personal choice	Good or very good	Motivated or highly motivated	Always or almost always	High or very high	Always or almost always	Always or almost always	Always or almost always	Never or almost never	Satisfied or very satisfied	Dissatisfied or very dissatisfied	Dissatisfied or very dissatisfied	3	4	4	4	4	4	4	3	3	3	3	3	3	3	4
<23	Female	Fourth year	Morning	Yes	No	Yes	Personal choice	Good or very good	Motivated or highly motivated	Never or almost never	High or very high	Always or almost always	Always or almost always	Always or almost always	Always or almost always	Satisfied or very satisfied	Satisfied or very satisfied	Satisfied or very satisfied	4	4	4	4	4	3	4	3	3	4	3	3	4	4	4
<23	Female	Fourth year	Morning	Yes	No	Yes	Personal choice	Good or very good	Motivated or highly motivated	Always or almost always	High or very high	Always or almost always	Always or almost always	Always or almost always	Always or almost always	Satisfied or very satisfied	Satisfied or very satisfied	Satisfied or very satisfied	4	4	4	3	4	4	4	4	3	4	4	4	4	4	4
<23	Female	Fourth year	Morning	Yes	Yes	Yes	Personal choice	Good or very good	Motivated or highly motivated	Always or almost always	High or very high	Always or almost always	Never or almost never	Always or almost always	Always or almost always	Dissatisfied or very dissatisfied	Satisfied or very satisfied	Satisfied or very satisfied	3	3	3	4	4	4	4	4	3	3	3	4	3	3	4
<23	Female	Fourth year	Morning	Yes	No	No	Personal choice	Good or very good	Motivated or highly motivated	Always or almost always	High or very high	Always or almost always	Never or almost never	Always or almost always	Never or almost never	Satisfied or very satisfied	Satisfied or very satisfied	Satisfied or very satisfied	3	4	3	4	4	4	4	3	4	3	3	3	3	3	4
<23	Male	Fourth year	Morning	Yes	Yes	No	Personal choice	Good or very good	Motivated or highly motivated	Always or almost always	High or very high	Always or almost always	Never or almost never	Always or almost always	Always or almost always	Dissatisfied or very dissatisfied	Satisfied or very satisfied	Satisfied or very satisfied	4	4	4	3	4	4	4	3	4	3	3	3	4	4	3
<23	Female	Third year	Morning	Yes	Yes	Yes	Personal choice	Good or very good	Motivated or highly motivated	Never or almost never	High or very high	Always or almost always	Always or almost always	Always or almost always	Always or almost always	Satisfied or very satisfied	Satisfied or very satisfied	Satisfied or very satisfied	3	3	4	4	4	4	3	3	3	3	3	3	3	4	4
<23	Female	Third year	Morning	Yes	No	Yes	Personal choice	Very poor or poor	Motivated or highly motivated	Never or almost never	High or very high	Always or almost always	Never or almost never	Always or almost always	Always or almost always	Dissatisfied or very dissatisfied	Dissatisfied or very dissatisfied	Dissatisfied or very dissatisfied	3	3	3	4	3	2	3	4	2	3	3	1	3	4	2
<23	Female	Third year	Morning	Yes	Yes	No	Personal choice	Good or very good	Motivated or highly motivated	Never or almost never	High or very high	Always or almost always	Never or almost never	Always or almost always	Never or almost never	Satisfied or very satisfied	Satisfied or very satisfied	Satisfied or very satisfied	2	3	4	3	4	3	3	3	2	3	4	3	3	3	4
<23	Female	Third year	Morning	Yes	No	Yes	Personal choice	Good or very good	Motivated or highly motivated	Always or almost always	High or very high	Always or almost always	Always or almost always	Always or almost always	Always or almost always	Dissatisfied or very dissatisfied	Dissatisfied or very dissatisfied	Satisfied or very satisfied	3	4	4	3	4	4	4	3	3	4	3	3	4	4	4
<23	Female	Third year	Morning	Yes	Yes	No	Personal choice	Good or very good	Motivated or highly motivated	Always or almost always	High or very high	Always or almost always	Never or almost never	Always or almost always	Never or almost never	Dissatisfied or very dissatisfied	Satisfied or very satisfied	Dissatisfied or very dissatisfied	4	3	4	3	4	3	4	3	4	3	3	3	4	3	3
<23	Female	Third year	Morning	Yes	No	No	Personal choice	Good or very good	Motivated or highly motivated	Always or almost always	High or very high	Always or almost always	Never or almost never	Always or almost always	Never or almost never	Satisfied or very satisfied	Satisfied or very satisfied	Satisfied or very satisfied	3	4	4	4	4	4	4	3	3	3	3	3	3	3	4
<23	Female	Third year	Morning	Yes	No	No	Personal choice	Good or very good	Motivated or highly motivated	Always or almost always	Very low or low	Always or almost always	Always or almost always	Always or almost always	Always or almost always	Dissatisfied or very dissatisfied	Dissatisfied or very dissatisfied	Dissatisfied or very dissatisfied	3	4	4	3	4	3	4	3	3	2	4	2	3	3	3
<23	Female	Third year	Morning	Yes	No	Yes	Personal choice	Good or very good	Motivated or highly motivated	Always or almost always	High or very high	Always or almost always	Always or almost always	Always or almost always	Always or almost always	Dissatisfied or very dissatisfied	Satisfied or very satisfied	Satisfied or very satisfied	3	3	4	3	4	3	4	3	4	3	4	3	3	4	3
<23	Female	Third year	Morning	Yes	Yes	No	Personal choice	Good or very good	Motivated or highly motivated	Always or almost always	High or very high	Always or almost always	Always or almost always	Always or almost always	Always or almost always	Dissatisfied or very dissatisfied	Dissatisfied or very dissatisfied	Satisfied or very satisfied	3	4	3	3	3	3	3	3	3	1	3	3	3	3	3
<23	Female	Third year	Morning	Yes	Yes	No	Personal choice	Good or very good	Motivated or highly motivated	Always or almost always	High or very high	Always or almost always	Never or almost never	Always or almost always	Always or almost always	Dissatisfied or very dissatisfied	Satisfied or very satisfied	Satisfied or very satisfied	3	3	4	4	4	4	3	4	2	2	2	3	4	3	3
<23	Male	Third year	Morning	Yes	Yes	No	Personal choice	Good or very good	Motivated or highly motivated	Always or almost always	High or very high	Always or almost always	Always or almost always	Always or almost always	Always or almost always	Satisfied or very satisfied	Satisfied or very satisfied	Satisfied or very satisfied	3	4	4	4	3	3	4	3	3	3	3	3	2	3	3
<23	Male	Third year	Morning	Yes	No	Yes	Personal choice	Good or very good	Motivated or highly motivated	Always or almost always	High or very high	Always or almost always	Always or almost always	Always or almost always	Never or almost never	Dissatisfied or very dissatisfied	Satisfied or very satisfied	Dissatisfied or very dissatisfied	4	4	4	4	4	4	4	4	3	3	4	3	4	4	4
<23	Male	Third year	Morning	Yes	Yes	No	External recommendation	Very poor or poor	Very unmotivated or unmotivated	Never or almost never	High or very high	Never or almost never	Never or almost never	Never or almost never	Never or almost never	Satisfied or very satisfied	Satisfied or very satisfied	Satisfied or very satisfied	2	3	3	4	4	3	2	3	3	1	2	2	2	2	3
<23	Male	Third year	Morning	Yes	Yes	No	Personal choice	Good or very good	Motivated or highly motivated	Never or almost never	High or very high	Always or almost always	Never or almost never	Always or almost always	Always or almost always	Satisfied or very satisfied	Satisfied or very satisfied	Satisfied or very satisfied	3	4	3	3	4	3	3	3	3	3	4	3	3	3	3
<23	Female	Second year	Morning	Yes	No	No	Personal choice	Good or very good	Motivated or highly motivated	Never or almost never	Very low or low	Always or almost always	Never or almost never	Always or almost always	Always or almost always	Satisfied or very satisfied	Satisfied or very satisfied	Satisfied or very satisfied	3	3	4	3	3	4	4	3	3	3	3	3	4	4	4
<23	Female	Second year	Morning	Yes	No	No	Personal choice	Good or very good	Motivated or highly motivated	Always or almost always	Very low or low	Always or almost always	Never or almost never	Always or almost always	Always or almost always	Satisfied or very satisfied	Dissatisfied or very dissatisfied	Dissatisfied or very dissatisfied	3	4	4	3	4	4	4	3	3	2	2	2	4	2	3
<23	Female	Second year	Morning	Yes	No	Yes	Personal choice	Good or very good	Motivated or highly motivated	Always or almost always	High or very high	Always or almost always	Always or almost always	Always or almost always	Never or almost never	Satisfied or very satisfied	Satisfied or very satisfied	Dissatisfied or very dissatisfied	3	3	4	4	4	4	4	4	2	3	4	2	4	4	4
<23	Female	Second year	Morning	Yes	Yes	No	Personal choice	Good or very good	Motivated or highly motivated	Always or almost always	High or very high	Always or almost always	Never or almost never	Always or almost always	Never or almost never	Satisfied or very satisfied	Satisfied or very satisfied	Satisfied or very satisfied	3	3	3	3	3	4	3	4	3	2	3	3	4	4	3
<23	Female	Second year	Morning	Yes	No	Yes	Personal choice	Good or very good	Motivated or highly motivated	Always or almost always	High or very high	Always or almost always	Never or almost never	Always or almost always	Always or almost always	Satisfied or very satisfied	Satisfied or very satisfied	Satisfied or very satisfied	4	4	4	3	4	4	4	4	3	3	3	3	3	3	3
<23	Female	Second year	Morning	Yes	No	No	Personal choice	Good or very good	Motivated or highly motivated	Never or almost never	High or very high	Always or almost always	Never or almost never	Always or almost always	Always or almost always	Satisfied or very satisfied	Satisfied or very satisfied	Satisfied or very satisfied	4	4	4	4	4	4	4	4	4	4	3	4	3	4	3
<23	Male	Second year	Morning	Yes	Yes	No	Personal choice	Good or very good	Motivated or highly motivated	Always or almost always	High or very high	Always or almost always	Never or almost never	Always or almost always	Never or almost never	Satisfied or very satisfied	Satisfied or very satisfied	Satisfied or very satisfied	4	3	4	3	4	3	4	3	3	3	4	3	3	3	3
23 - 30	Female	Fourth year	Afternoon	No		Yes	Personal choice	Good or very good	Motivated or highly motivated	Never or almost never	High or very high	Always or almost always	Never or almost never	Always or almost always	Never or almost never	Satisfied or very satisfied	Satisfied or very satisfied	Satisfied or very satisfied	1	1	1	3	3	3	1	1	3	3	1	1	3	3	1
23 - 30	Female	Third year	Afternoon	No		No	Personal choice	Very poor or poor	Motivated or highly motivated	Always or almost always	Very low or low	Always or almost always	Never or almost never	Always or almost always	Never or almost never	Satisfied or very satisfied	Satisfied or very satisfied	Satisfied or very satisfied	3	3	4	4	4	4	3	3	3	4	4	4	4	4	4
23 - 30	Female	Third year	Afternoon	No		No	Personal choice	Good or very good	Motivated or highly motivated	Always or almost always	High or very high	Always or almost always	Always or almost always	Always or almost always	Never or almost never	Dissatisfied or very dissatisfied	Dissatisfied or very dissatisfied	Satisfied or very satisfied	4	4	4	4	4	4	3	4	4	4	4	3	4	4	4
23 - 30	Female	Second year	Afternoon	No		No	Personal choice	Very poor or poor	Motivated or highly motivated	Always or almost always	High or very high	Always or almost always	Never or almost never	Always or almost always	Never or almost never	Satisfied or very satisfied	Dissatisfied or very dissatisfied	Dissatisfied or very dissatisfied	3	1	3	1	1	3	3	4	1	3	3	3	3	4	3
23 - 30	Female	Fourth year	Morning	No		Yes	Personal choice	Good or very good	Motivated or highly motivated	Always or almost always	High or very high	Always or almost always	Never or almost never	Always or almost always	Always or almost always	Dissatisfied or very dissatisfied	Satisfied or very satisfied	Dissatisfied or very dissatisfied	3	4	4	3	4	4	3	4	3	3	3	3	4	4	4
23 - 30	Female	Fourth year	Morning	No		Yes	Personal choice	Good or very good	Motivated or highly motivated	Always or almost always	High or very high	Always or almost always	Always or almost always	Always or almost always	Always or almost always	Satisfied or very satisfied	Satisfied or very satisfied	Satisfied or very satisfied	4	3	4	3	4	3	3	3	3	3	4	3	3	3	3
23 - 30	Female	Third year	Morning	No		No	Personal choice	Good or very good	Motivated or highly motivated	Never or almost never	High or very high	Always or almost always	Never or almost never	Always or almost always	Always or almost always	Dissatisfied or very dissatisfied	Satisfied or very satisfied	Satisfied or very satisfied	4	4	4	4	4	4	4	2	3	4	4	4	4	4	4
23 - 30	Female	Third year	Morning	No		Yes	Personal choice	Good or very good	Motivated or highly motivated	Always or almost always	High or very high	Always or almost always	Always or almost always	Always or almost always	Always or almost always	Satisfied or very satisfied	Satisfied or very satisfied	Satisfied or very satisfied	3	4	3	4	4	4	3	4	3	2	3	3	4	4	4
23 - 30	Male	Third year	Morning	No		Yes	Personal choice	Good or very good	Motivated or highly motivated	Always or almost always	High or very high	Always or almost always	Always or almost always	Always or almost always	Always or almost always	Dissatisfied or very dissatisfied	Dissatisfied or very dissatisfied	Satisfied or very satisfied	4	4	3	3	4	3	3	4	4	3	3	3	3	3	3
23 - 30	Female	Second year	Morning	No		No	Personal choice	Good or very good	Motivated or highly motivated	Never or almost never	High or very high	Always or almost always	Never or almost never	Always or almost always	Always or almost always	Satisfied or very satisfied	Satisfied or very satisfied	Satisfied or very satisfied	4	4	4	4	4	4	3	3	2	4	4	2	4	4	2
23 - 30	Female	Fourth year	Afternoon	Yes	No	No	Personal choice	Good or very good	Motivated or highly motivated	Always or almost always	High or very high	Always or almost always	Always or almost always	Always or almost always	Always or almost always	Satisfied or very satisfied	Satisfied or very satisfied	Satisfied or very satisfied	4	4	4	3	4	4	3	3	3	3	3	4	3	3	3
23 - 30	Female	Fourth year	Afternoon	Yes	Yes	No	Personal choice	Good or very good	Motivated or highly motivated	Always or almost always	High or very high	Always or almost always	Never or almost never	Always or almost always	Never or almost never	Dissatisfied or very dissatisfied	Satisfied or very satisfied	Satisfied or very satisfied	3	3	3	3	3	2	3	3	2	2	2	2	2	3	2
23 - 30	Female	Third year	Afternoon	Yes	Yes	No	Personal choice	Good or very good	Motivated or highly motivated	Always or almost always	High or very high	Always or almost always	Never or almost never	Always or almost always	Always or almost always	Dissatisfied or very dissatisfied	Satisfied or very satisfied	Satisfied or very satisfied	3	4	4	3	3	3	3	3	3	3	3	4	3	3	4
23 - 30	Female	Third year	Afternoon	Yes	Yes	No	External recommendation	Good or very good	Very unmotivated or unmotivated	Always or almost always	High or very high	Always or almost always	Never or almost never	Always or almost always	Never or almost never	Satisfied or very satisfied	Satisfied or very satisfied	Satisfied or very satisfied	3	4	4	4	4	4	4	4	4	3	4	4	4	3	4
23 - 30	Female	Third year	Afternoon	Yes	Yes	No	Personal choice	Good or very good	Motivated or highly motivated	Always or almost always	High or very high	Always or almost always	Never or almost never	Always or almost always	Always or almost always	Satisfied or very satisfied	Satisfied or very satisfied	Satisfied or very satisfied	4	4	4	4	4	3	4	4	3	4	4	3	4	4	4
23 - 30	Female	Second year	Afternoon	Yes	Yes	No	Personal choice	Very poor or poor	Motivated or highly motivated	Never or almost never	High or very high	Always or almost always	Never or almost never	Always or almost always	Always or almost always	Satisfied or very satisfied	Satisfied or very satisfied	Satisfied or very satisfied	4	4	4	3	3	3	3	4	4	3	3	3	4	3	3
23 - 30	Female	Second year	Afternoon	Yes	Yes	No	Personal choice	Good or very good	Motivated or highly motivated	Always or almost always	High or very high	Always or almost always	Always or almost always	Always or almost always	Always or almost always	Satisfied or very satisfied	Satisfied or very satisfied	Satisfied or very satisfied	1	1	1	3	1	1	1	1	1	1	1	1	1	1	1
23 - 30	Female	Second year	Afternoon	Yes	Yes	Yes	Personal choice	Good or very good	Motivated or highly motivated	Always or almost always	High or very high	Always or almost always	Always or almost always	Always or almost always	Always or almost always	Satisfied or very satisfied	Satisfied or very satisfied	Satisfied or very satisfied	4	4	4	4	4	3	3	4	4	3	3	3	3	4	4
23 - 30	Female	Second year	Afternoon	Yes	No	Yes	Personal choice	Good or very good	Motivated or highly motivated	Always or almost always	High or very high	Always or almost always	Never or almost never	Never or almost never	Never or almost never	Dissatisfied or very dissatisfied	Dissatisfied or very dissatisfied	Dissatisfied or very dissatisfied	3	4	4	4	4	4	4	4	3	3	3	3	3	4	3
23 - 30	Female	Second year	Afternoon	Yes	Yes	No	Personal choice	Good or very good	Motivated or highly motivated	Never or almost never	High or very high	Always or almost always	Never or almost never	Always or almost always	Never or almost never	Dissatisfied or very dissatisfied	Satisfied or very satisfied	Satisfied or very satisfied	4	4	4	4	4	4	4	4	4	3	3	1	3	4	4
23 - 30	Male	Second year	Afternoon	Yes	No	No	Personal choice	Very poor or poor	Motivated or highly motivated	Never or almost never	High or very high	Always or almost always	Always or almost always	Always or almost always	Never or almost never	Satisfied or very satisfied	Satisfied or very satisfied	Satisfied or very satisfied	3	3	3	3	3	3	3	3	3	2	3	3	3	3	3
23 - 30	Male	Second year	Afternoon	Yes	Yes	No	Personal choice	Very poor or poor	Motivated or highly motivated	Never or almost never	High or very high	Always or almost always	Never or almost never	Always or almost always	Always or almost always	Satisfied or very satisfied	Satisfied or very satisfied	Satisfied or very satisfied	4	3	4	3	4	4	3	3	1	3	2	2	3	2	3
23 - 30	Female	Fourth year	Morning	Yes	No	No	External recommendation	Good or very good	Motivated or highly motivated	Always or almost always	High or very high	Always or almost always	Always or almost always	Always or almost always	Always or almost always	Satisfied or very satisfied	Satisfied or very satisfied	Dissatisfied or very dissatisfied	4	4	4	4	4	3	3	4	3	3	4	3	4	4	4
23 - 30	Male	Fourth year	Morning	Yes	Yes	No	Personal choice	Good or very good	Motivated or highly motivated	Never or almost never	High or very high	Always or almost always	Always or almost always	Always or almost always	Always or almost always	Dissatisfied or very dissatisfied	Satisfied or very satisfied	Dissatisfied or very dissatisfied	4	4	3	3	4	4	4	4	4	3	4	4	3	4	4
23 - 30	Female	Third year	Morning	Yes	No	Yes	Personal choice	Good or very good	Motivated or highly motivated	Always or almost always	High or very high	Always or almost always	Always or almost always	Always or almost always	Never or almost never	Satisfied or very satisfied	Satisfied or very satisfied	Satisfied or very satisfied	3	4	4	4	3	3	3	3	3	3	3	3	3	3	3
23 - 30	Female	Third year	Morning	Yes	No	No	Personal choice	Good or very good	Motivated or highly motivated	Always or almost always	High or very high	Always or almost always	Never or almost never	Always or almost always	Never or almost never	Satisfied or very satisfied	Satisfied or very satisfied	Dissatisfied or very dissatisfied	4	3	4	4	4	3	3	4	3	2	2	3	4	4	4
23 - 30	Female	Third year	Morning	Yes	Yes	No	Personal choice	Good or very good	Motivated or highly motivated	Always or almost always	High or very high	Always or almost always	Never or almost never	Always or almost always	Always or almost always	Dissatisfied or very dissatisfied	Satisfied or very satisfied	Satisfied or very satisfied	3	4	3	3	3	3	3	3	3	2	3	3	4	4	4
23 - 30	Female	Third year	Morning	Yes	No	No	Personal choice	Good or very good	Motivated or highly motivated	Always or almost always	High or very high	Always or almost always	Never or almost never	Always or almost always	Never or almost never	Dissatisfied or very dissatisfied	Satisfied or very satisfied	Satisfied or very satisfied	3	3	4	3	3	3	3	3	2	4	3	3	4	3	4
23 - 30	Female	Third year	Morning	Yes	No	No	Personal choice	Good or very good	Motivated or highly motivated	Never or almost never	High or very high	Always or almost always	Never or almost never	Always or almost always	Always or almost always	Satisfied or very satisfied	Satisfied or very satisfied	Satisfied or very satisfied	3	4	4	3	3	3	3	3	3	2	3	2	3	3	3
23 - 30	Female	Third year	Morning	Yes	Yes	Yes	Personal choice	Good or very good	Motivated or highly motivated	Always or almost always	High or very high	Always or almost always	Never or almost never	Always or almost always	Never or almost never	Satisfied or very satisfied	Satisfied or very satisfied	Satisfied or very satisfied	4	4	4	3	2	3	3	4	3	3	3	2	4	3	3
23 - 30	Female	Third year	Morning	Yes	No	No	Personal choice	Good or very good	Motivated or highly motivated	Always or almost always	High or very high	Always or almost always	Always or almost always	Always or almost always	Never or almost never	Dissatisfied or very dissatisfied	Dissatisfied or very dissatisfied	Satisfied or very satisfied	4	3	4	3	3	3	3	2	3	3	3	2	4	3	3
23 - 30	Female	Third year	Morning	Yes	No	No	Personal choice	Good or very good	Motivated or highly motivated	Always or almost always	High or very high	Always or almost always	Never or almost never	Never or almost never	Never or almost never	Satisfied or very satisfied	Satisfied or very satisfied	Satisfied or very satisfied	3	3	4	3	4	3	4	3	3	3	2	3	2	2	2
23 - 30	Male	Third year	Morning	Yes	Yes	No	Personal choice	Good or very good	Motivated or highly motivated	Always or almost always	High or very high	Always or almost always	Never or almost never	Always or almost always	Never or almost never	Satisfied or very satisfied	Dissatisfied or very dissatisfied	Dissatisfied or very dissatisfied	3	3	3	3	3	2	4	4	4	4	3	2	3	4	3
23 - 30	Female	Second year	Morning	Yes	Yes	No	Personal choice	Very poor or poor	Very unmotivated or unmotivated	Never or almost never	Very low or low	Always or almost always	Always or almost always	Always or almost always	Always or almost always	Satisfied or very satisfied	Satisfied or very satisfied	Satisfied or very satisfied	3	4	4	3	3	3	4	3	2	4	2	2	3	3	3
23 - 30	Male	Second year	Morning	Yes	Yes	No	External recommendation	Very poor or poor	Very unmotivated or unmotivated	Never or almost never	High or very high	Always or almost always	Never or almost never	Always or almost always	Always or almost always	Satisfied or very satisfied	Satisfied or very satisfied	Satisfied or very satisfied	3	3	4	3	4	3	3	3	2	2	2	3	3	2	3
23 - 30	Female	Third year	Afternoon	No		No	Personal choice	Very poor or poor	Motivated or highly motivated	Always or almost always	High or very high	Always or almost always	Never or almost never	Always or almost always	Never or almost never	Satisfied or very satisfied	Satisfied or very satisfied	Dissatisfied or very dissatisfied	4	4	3	4	4	3	2	3	3	3	3	3	3	3	3
23 - 30	Male	Third year	Afternoon	No		Yes	Personal choice	Good or very good	Motivated or highly motivated	Never or almost never	High or very high	Always or almost always	Never or almost never	Never or almost never	Never or almost never	Satisfied or very satisfied	Satisfied or very satisfied	Satisfied or very satisfied	4	3	4	4	4	3	3	3	1	1	1	3	4	3	4
23 - 30	Female	Fourth year	Morning	No		Yes	Personal choice	Good or very good	Motivated or highly motivated	Always or almost always	High or very high	Always or almost always	Never or almost never	Always or almost always	Never or almost never	Dissatisfied or very dissatisfied	Satisfied or very satisfied	Dissatisfied or very dissatisfied	4	3	3	4	3	3	4	3	3	2	3	3	3	3	2
23 - 30	Male	Fourth year	Afternoon	Yes	Yes	No	Personal choice	Very poor or poor	Motivated or highly motivated	Always or almost always	High or very high	Always or almost always	Always or almost always	Always or almost always	Always or almost always	Satisfied or very satisfied	Satisfied or very satisfied	Satisfied or very satisfied	3	3	4	3	3	3	3	3	3	3	3	4	3	3	3
23 - 30	Male	Fourth year	Afternoon	Yes	Yes	No	Personal choice	Good or very good	Motivated or highly motivated	Never or almost never	Very low or low	Always or almost always	Never or almost never	Always or almost always	Never or almost never	Satisfied or very satisfied	Satisfied or very satisfied	Satisfied or very satisfied	3	4	4	4	4	4	4	4	2	2	2	4	3	3	3
23 - 30	Female	Third year	Afternoon	Yes	Yes	Yes	Personal choice	Good or very good	Motivated or highly motivated	Never or almost never	High or very high	Always or almost always	Never or almost never	Always or almost always	Never or almost never	Satisfied or very satisfied	Satisfied or very satisfied	Satisfied or very satisfied	3	3	3	4	4	3	4	4	3	2	4	2	3	4	3
23 - 30	Female	Third year	Afternoon	Yes	No	No	Personal choice	Good or very good	Motivated or highly motivated	Always or almost always	High or very high	Always or almost always	Always or almost always	Always or almost always	Always or almost always	Satisfied or very satisfied	Satisfied or very satisfied	Satisfied or very satisfied	3	3	3	3	3	4	3	4	4	3	3	3	3	3	3
23 - 30	Female	Third year	Afternoon	Yes	Yes	No	Personal choice	Good or very good	Motivated or highly motivated	Never or almost never	High or very high	Always or almost always	Always or almost always	Always or almost always	Never or almost never	Satisfied or very satisfied	Satisfied or very satisfied	Dissatisfied or very dissatisfied	4	4	4	4	4	3	4	4	3	3	4	3	4	4	4
23 - 30	Female	Third year	Afternoon	Yes	Yes	No	Personal choice	Good or very good	Motivated or highly motivated	Never or almost never	High or very high	Always or almost always	Always or almost always	Always or almost always	Always or almost always	Satisfied or very satisfied	Satisfied or very satisfied	Satisfied or very satisfied	4	4	4	4	4	3	4	4	4	4	3	4	4	4	4
23 - 30	Female	Second year	Afternoon	Yes	Yes	No	Personal choice	Good or very good	Motivated or highly motivated	Always or almost always	High or very high	Always or almost always	Never or almost never	Always or almost always	Never or almost never	Dissatisfied or very dissatisfied	Satisfied or very satisfied	Satisfied or very satisfied	3	4	3	4	3	3	3	4	3	4	4	3	3	4	4
23 - 30	Female	Second year	Afternoon	Yes	Yes	No	Personal choice	Good or very good	Motivated or highly motivated	Always or almost always	High or very high	Always or almost always	Always or almost always	Always or almost always	Always or almost always	Satisfied or very satisfied	Satisfied or very satisfied	Satisfied or very satisfied	4	4	4	4	4	4	4	4	4	3	3	4	4	4	4
23 - 30	Female	Second year	Afternoon	Yes	Yes	No	Personal choice	Good or very good	Motivated or highly motivated	Always or almost always	High or very high	Always or almost always	Never or almost never	Always or almost always	Always or almost always	Dissatisfied or very dissatisfied	Satisfied or very satisfied	Satisfied or very satisfied	3	4	4	4	4	4	3	4	2	3	3	4	3	3	4
23 - 30	Female	Second year	Afternoon	Yes	Yes	Yes	External recommendation	Good or very good	Motivated or highly motivated	Always or almost always	High or very high	Always or almost always	Always or almost always	Always or almost always	Never or almost never	Dissatisfied or very dissatisfied	Dissatisfied or very dissatisfied	Dissatisfied or very dissatisfied	4	3	4	4	4	4	4	4	4	4	4	4	4	4	4
23 - 30	Male	Second year	Afternoon	Yes	Yes	No	Personal choice	Good or very good	Very unmotivated or unmotivated	Never or almost never	High or very high	Always or almost always	Never or almost never	Never or almost never	Never or almost never	Satisfied or very satisfied	Satisfied or very satisfied	Satisfied or very satisfied	3	3	4	3	3	2	3	3	2	2	2	3	3	3	4
23 - 30	Female	Fourth year	Morning	Yes	Yes	Yes	Personal choice	Good or very good	Motivated or highly motivated	Never or almost never	High or very high	Always or almost always	Always or almost always	Always or almost always	Never or almost never	Dissatisfied or very dissatisfied	Satisfied or very satisfied	Satisfied or very satisfied	4	4	4	4	4	3	4	3	3	2	3	4	4	4	4
23 - 30	Female	Fourth year	Morning	Yes	Yes	No	Personal choice	Good or very good	Motivated or highly motivated	Always or almost always	High or very high	Always or almost always	Never or almost never	Always or almost always	Never or almost never	Dissatisfied or very dissatisfied	Satisfied or very satisfied	Satisfied or very satisfied	4	3	4	2	4	4	3	3	4	2	3	4	4	2	4
23 - 30	Female	Fourth year	Morning	Yes	Yes	No	Personal choice	Good or very good	Motivated or highly motivated	Never or almost never	High or very high	Always or almost always	Never or almost never	Always or almost always	Always or almost always	Satisfied or very satisfied	Satisfied or very satisfied	Satisfied or very satisfied	4	3	3	4	4	4	3	3	3	3	2	2	3	3	3
23 - 30	Female	Fourth year	Morning	Yes	No	No	Personal choice	Good or very good	Motivated or highly motivated	Always or almost always	High or very high	Always or almost always	Never or almost never	Never or almost never	Never or almost never	Satisfied or very satisfied	Satisfied or very satisfied	Satisfied or very satisfied	3	3	4	3	4	4	2	2	3	1	3	3	4	4	4
23 - 30	Male	Fourth year	Morning	Yes	Yes	Yes	Personal choice	Good or very good	Motivated or highly motivated	Never or almost never	High or very high	Always or almost always	Never or almost never	Always or almost always	Always or almost always	Satisfied or very satisfied	Satisfied or very satisfied	Satisfied or very satisfied	4	3	4	3	3	3	3	3	3	2	3	4	3	3	3
23 - 30	Female	Third year	Morning	Yes	Yes	Yes	Personal choice	Good or very good	Motivated or highly motivated	Always or almost always	High or very high	Always or almost always	Always or almost always	Always or almost always	Always or almost always	Dissatisfied or very dissatisfied	Satisfied or very satisfied	Satisfied or very satisfied	3	4	4	4	4	3	3	4	3	3	3	3	3	3	3
23 - 30	Female	Third year	Morning	Yes	Yes	No	Personal choice	Good or very good	Motivated or highly motivated	Always or almost always	High or very high	Always or almost always	Never or almost never	Always or almost always	Always or almost always	Satisfied or very satisfied	Satisfied or very satisfied	Satisfied or very satisfied	4	4	4	4	4	4	4	4	4	4	4	4	4	4	4
23 - 30	Female	Third year	Morning	Yes	Yes	No	Personal choice	Good or very good	Motivated or highly motivated	Never or almost never	High or very high	Always or almost always	Always or almost always	Always or almost always	Never or almost never	Dissatisfied or very dissatisfied	Dissatisfied or very dissatisfied	Dissatisfied or very dissatisfied	3	4	3	3	4	4	4	4	3	3	3	4	4	4	4
23 - 30	Female	Third year	Morning	Yes	Yes	Yes	Personal choice	Good or very good	Motivated or highly motivated	Always or almost always	High or very high	Always or almost always	Never or almost never	Always or almost always	Never or almost never	Dissatisfied or very dissatisfied	Dissatisfied or very dissatisfied	Dissatisfied or very dissatisfied	3	3	3	3	4	3	3	4	3	3	3	2	4	4	4
23 - 30	Male	Third year	Morning	Yes	Yes	No	Personal choice	Good or very good	Motivated or highly motivated	Never or almost never	High or very high	Always or almost always	Never or almost never	Always or almost always	Never or almost never	Dissatisfied or very dissatisfied	Satisfied or very satisfied	Dissatisfied or very dissatisfied	3	4	4	4	3	4	3	4	3	3	2	3	3	4	3
23 - 30	Female	Second year	Morning	Yes	No	Yes	External recommendation	Good or very good	Very unmotivated or unmotivated	Never or almost never	Very low or low	Always or almost always	Always or almost always	Always or almost always	Never or almost never	Dissatisfied or very dissatisfied	Satisfied or very satisfied	Dissatisfied or very dissatisfied	3	3	3	3	3	3	3	3	4	2	2	3	2	3	3
23 - 30	Female	Second year	Morning	Yes	No	Yes	Personal choice	Good or very good	Motivated or highly motivated	Always or almost always	High or very high	Always or almost always	Always or almost always	Always or almost always	Always or almost always	Satisfied or very satisfied	Satisfied or very satisfied	Satisfied or very satisfied	3	4	3	3	4	3	3	4	3	3	4	4	3	4	4
23 - 30	Female	Second year	Morning	Yes	No	No	Personal choice	Good or very good	Motivated or highly motivated	Never or almost never	High or very high	Always or almost always	Never or almost never	Always or almost always	Never or almost never	Dissatisfied or very dissatisfied	Satisfied or very satisfied	Satisfied or very satisfied	3	3	3	3	3	3	4	3	2	2	3	3	3	3	3
23 - 30	Female	Second year	Morning	Yes	No	No	Personal choice	Good or very good	Motivated or highly motivated	Never or almost never	High or very high	Always or almost always	Never or almost never	Always or almost always	Always or almost always	Dissatisfied or very dissatisfied	Dissatisfied or very dissatisfied	Dissatisfied or very dissatisfied	3	3	4	3	4	3	4	4	3	2	3	3	4	4	4
23 - 30	Male	Second year	Morning	Yes	Yes	No	Personal choice	Good or very good	Very unmotivated or unmotivated	Always or almost always	High or very high	Never or almost never	Always or almost always	Always or almost always	Always or almost always	Satisfied or very satisfied	Satisfied or very satisfied	Satisfied or very satisfied	3	3	3	4	4	3	2	3	4	3	2	3	4	3	3
23 - 30	Male	Second year	Morning	Yes	Yes	No	Personal choice	Good or very good	Motivated or highly motivated	Always or almost always	High or very high	Always or almost always	Never or almost never	Always or almost always	Always or almost always	Dissatisfied or very dissatisfied	Satisfied or very satisfied	Satisfied or very satisfied	4	4	4	4	4	3	4	3	3	2	3	4	4	4	4
23 - 30	Female	Fourth year	Afternoon	No		No	Personal choice	Good or very good	Motivated or highly motivated	Always or almost always	High or very high	Always or almost always	Never or almost never	Always or almost always	Never or almost never	Dissatisfied or very dissatisfied	Satisfied or very satisfied	Satisfied or very satisfied	3	3	3	2	4	3	2	1	3	1	2	4	2	2	3
23 - 30	Female	Second year	Afternoon	No		No	Personal choice	Good or very good	Motivated or highly motivated	Never or almost never	Very low or low	Always or almost always	Always or almost always	Always or almost always	Always or almost always	Satisfied or very satisfied	Satisfied or very satisfied	Satisfied or very satisfied	4	4	4	3	3	3	4	3	3	2	3	3	3	3	3
23 - 30	Female	Fourth year	Morning	No		No	Personal choice	Good or very good	Motivated or highly motivated	Never or almost never	Very low or low	Always or almost always	Never or almost never	Never or almost never	Never or almost never	Dissatisfied or very dissatisfied	Dissatisfied or very dissatisfied	Satisfied or very satisfied	3	4	3	3	4	3	4	4	2	3	3	4	3	4	3
23 - 30	Female	Fourth year	Morning	No		No	Personal choice	Good or very good	Motivated or highly motivated	Never or almost never	High or very high	Always or almost always	Always or almost always	Always or almost always	Never or almost never	Satisfied or very satisfied	Satisfied or very satisfied	Satisfied or very satisfied	3	2	3	3	3	3	3	3	3	3	3	3	3	3	3
23 - 30	Female	Third year	Afternoon	Yes	No	No	Personal choice	Very poor or poor	Motivated or highly motivated	Always or almost always	High or very high	Always or almost always	Always or almost always	Always or almost always	Always or almost always	Satisfied or very satisfied	Satisfied or very satisfied	Satisfied or very satisfied	4	3	3	3	3	3	3	3	3	4	3	1	3	3	3
23 - 30	Male	Third year	Afternoon	Yes	Yes	Yes	Personal choice	Good or very good	Motivated or highly motivated	Always or almost always	High or very high	Always or almost always	Always or almost always	Never or almost never	Never or almost never	Dissatisfied or very dissatisfied	Satisfied or very satisfied	Satisfied or very satisfied	4	1	3	3	2	3	3	2	3	1	3	3	3	3	3
23 - 30	Female	Second year	Afternoon	Yes	Yes	No	Personal choice	Good or very good	Motivated or highly motivated	Always or almost always	High or very high	Never or almost never	Always or almost always	Never or almost never	Never or almost never	Dissatisfied or very dissatisfied	Satisfied or very satisfied	Satisfied or very satisfied	3	4	3	2	2	3	2	2	3	2	3	4	4	3	3
23 - 30	Female	Fourth year	Morning	Yes	Yes	Yes	Personal choice	Good or very good	Motivated or highly motivated	Always or almost always	High or very high	Always or almost always	Always or almost always	Always or almost always	Always or almost always	Satisfied or very satisfied	Satisfied or very satisfied	Dissatisfied or very dissatisfied	3	3	4	3	4	4	4	4	3	2	2	3	3	2	4
23 - 30	Female	Fourth year	Morning	Yes	Yes	No	Personal choice	Good or very good	Motivated or highly motivated	Never or almost never	High or very high	Always or almost always	Always or almost always	Always or almost always	Never or almost never	Satisfied or very satisfied	Satisfied or very satisfied	Satisfied or very satisfied	4	3	3	3	4	3	4	4	3	2	2	3	4	2	4
23 - 30	Female	Third year	Morning	Yes	Yes	No	Personal choice	Good or very good	Motivated or highly motivated	Never or almost never	High or very high	Always or almost always	Never or almost never	Always or almost always	Never or almost never	Dissatisfied or very dissatisfied	Satisfied or very satisfied	Satisfied or very satisfied	4	4	4	4	4	4	4	4	3	3	4	3	4	4	4
23 - 30	Female	Third year	Morning	Yes	Yes	No	Personal choice	Good or very good	Motivated or highly motivated	Always or almost always	High or very high	Always or almost always	Never or almost never	Always or almost always	Always or almost always	Dissatisfied or very dissatisfied	Dissatisfied or very dissatisfied	Satisfied or very satisfied	3	4	4	4	4	3	4	2	2	3	2	4	4	4	3
23 - 30	Female	Third year	Morning	Yes	No	No	Personal choice	Good or very good	Motivated or highly motivated	Always or almost always	High or very high	Always or almost always	Never or almost never	Always or almost always	Never or almost never	Satisfied or very satisfied	Satisfied or very satisfied	Satisfied or very satisfied	3	3	4	4	4	4	4	3	3	3	3	3	3	3	3
23 - 30	Female	Third year	Morning	Yes	Yes	No	Personal choice	Good or very good	Very unmotivated or unmotivated	Always or almost always	High or very high	Always or almost always	Always or almost always	Always or almost always	Never or almost never	Satisfied or very satisfied	Satisfied or very satisfied	Dissatisfied or very dissatisfied	3	4	3	3	3	4	3	3	3	2	3	3	3	4	3
23 - 30	Male	Third year	Morning	Yes	No	Yes	Personal choice	Good or very good	Motivated or highly motivated	Always or almost always	High or very high	Always or almost always	Always or almost always	Always or almost always	Always or almost always	Satisfied or very satisfied	Satisfied or very satisfied	Satisfied or very satisfied	3	2	1	3	2	3	2	1	2	1	1	1	3	1	1
23 - 30	Male	Third year	Morning	Yes	No	No	Personal choice	Good or very good	Motivated or highly motivated	Always or almost always	Very low or low	Always or almost always	Never or almost never	Never or almost never	Always or almost always	Dissatisfied or very dissatisfied	Satisfied or very satisfied	Dissatisfied or very dissatisfied	4	4	4	2	4	3	4	2	3	4	2	4	3	4	3
23 - 30	Female	Second year	Morning	Yes	No	No	Personal choice	Good or very good	Motivated or highly motivated	Never or almost never	High or very high	Always or almost always	Always or almost always	Always or almost always	Always or almost always	Satisfied or very satisfied	Satisfied or very satisfied	Satisfied or very satisfied	4	4	4	4	3	4	3	3	3	4	4	4	4	3	3
23 - 30	Female	Second year	Morning	Yes	Yes	No	Personal choice	Good or very good	Very unmotivated or unmotivated	Always or almost always	High or very high	Always or almost always	Never or almost never	Always or almost always	Always or almost always	Satisfied or very satisfied	Satisfied or very satisfied	Satisfied or very satisfied	4	4	4	4	4	4	4	3	3	3	4	4	3	3	4
23 - 30	Male	Second year	Morning	Yes	Yes	No	Personal choice	Good or very good	Motivated or highly motivated	Never or almost never	High or very high	Always or almost always	Never or almost never	Always or almost always	Never or almost never	Satisfied or very satisfied	Satisfied or very satisfied	Satisfied or very satisfied	4	4	4	3	4	4	3	3	4	3	3	4	4	4	3
23 - 30	Female	Third year	Morning	No		Yes	Personal choice	Good or very good	Motivated or highly motivated	Always or almost always	High or very high	Always or almost always	Always or almost always	Always or almost always	Never or almost never	Dissatisfied or very dissatisfied	Satisfied or very satisfied	Satisfied or very satisfied	4	3	4	3	4	3	3	3	4	1	3	3	3	4	3
23 - 30	Female	Second year	Morning	No		Yes	Personal choice	Good or very good	Motivated or highly motivated	Always or almost always	High or very high	Always or almost always	Always or almost always	Always or almost always	Always or almost always	Dissatisfied or very dissatisfied	Satisfied or very satisfied	Satisfied or very satisfied	3	4	3	3	4	3	3	3	3	3	4	3	3	4	4
23 - 30	Male	Second year	Morning	No		No	Personal choice	Good or very good	Motivated or highly motivated	Always or almost always	High or very high	Always or almost always	Always or almost always	Always or almost always	Never or almost never	Satisfied or very satisfied	Satisfied or very satisfied	Satisfied or very satisfied	3	3	4	4	4	4	4	4	3	3	3	4	3	4	4
23 - 30	Female	Fourth year	Afternoon	Yes	No	No	Personal choice	Good or very good	Motivated or highly motivated	Never or almost never	High or very high	Always or almost always	Never or almost never	Always or almost always	Always or almost always	Satisfied or very satisfied	Satisfied or very satisfied	Satisfied or very satisfied	3	4	4	3	4	3	3	3	3	2	3	3	4	4	3
23 - 30	Female	Third year	Afternoon	Yes	Yes	No	Personal choice	Good or very good	Motivated or highly motivated	Always or almost always	High or very high	Never or almost never	Never or almost never	Always or almost always	Never or almost never	Satisfied or very satisfied	Satisfied or very satisfied	Satisfied or very satisfied	4	4	3	4	3	4	4	1	4	3	3	3	1	2	2
23 - 30	Female	Third year	Afternoon	Yes	No	Yes	Personal choice	Good or very good	Motivated or highly motivated	Always or almost always	High or very high	Always or almost always	Never or almost never	Never or almost never	Always or almost always	Satisfied or very satisfied	Satisfied or very satisfied	Satisfied or very satisfied	3	3	4	3	3	3	2	2	3	3	3	4	3	2	2
23 - 30	Male	Third year	Afternoon	Yes	Yes	Yes	Personal choice	Good or very good	Motivated or highly motivated	Always or almost always	High or very high	Always or almost always	Always or almost always	Always or almost always	Never or almost never	Satisfied or very satisfied	Satisfied or very satisfied	Satisfied or very satisfied	1	1	1	1	1	2	2	2	1	3	1	2	2	1	2
23 - 30	Male	Second year	Afternoon	Yes	Yes	No	Personal choice	Good or very good	Motivated or highly motivated	Always or almost always	High or very high	Always or almost always	Always or almost always	Always or almost always	Always or almost always	Satisfied or very satisfied	Satisfied or very satisfied	Satisfied or very satisfied	4	4	4	4	4	4	4	4	4	3	3	4	4	3	3
23 - 30	Female	Third year	Morning	Yes	Yes	No	Personal choice	Good or very good	Motivated or highly motivated	Always or almost always	High or very high	Always or almost always	Never or almost never	Always or almost always	Never or almost never	Satisfied or very satisfied	Satisfied or very satisfied	Satisfied or very satisfied	3	3	4	4	4	3	3	3	3	3	3	3	3	3	4
23 - 30	Female	Third year	Morning	Yes	Yes	Yes	Personal choice	Good or very good	Motivated or highly motivated	Always or almost always	High or very high	Always or almost always	Always or almost always	Always or almost always	Always or almost always	Satisfied or very satisfied	Satisfied or very satisfied	Satisfied or very satisfied	3	3	4	3	4	4	3	4	3	3	3	3	3	4	3
23 - 30	Female	Third year	Morning	Yes	Yes	No	Personal choice	Good or very good	Motivated or highly motivated	Always or almost always	High or very high	Always or almost always	Always or almost always	Always or almost always	Always or almost always	Dissatisfied or very dissatisfied	Dissatisfied or very dissatisfied	Dissatisfied or very dissatisfied	3	4	4	4	4	3	4	3	3	4	4	3	4	4	4
23 - 30	Male	Second year	Morning	Yes	Yes	Yes	Personal choice	Good or very good	Very unmotivated or unmotivated	Always or almost always	High or very high	Always or almost always	Never or almost never	Always or almost always	Always or almost always	Satisfied or very satisfied	Satisfied or very satisfied	Dissatisfied or very dissatisfied	1	1	1	1	1	1	1	1	1	1	1	1	1	1	1
23 - 30	Female	Fourth year	Afternoon	No		No	Personal choice	Good or very good	Motivated or highly motivated	Never or almost never	High or very high	Always or almost always	Always or almost always	Never or almost never	Never or almost never	Satisfied or very satisfied	Satisfied or very satisfied	Satisfied or very satisfied	3	4	3	4	4	4	4	3	4	1	2	2	2	4	3
23 - 30	Female	Third year	Morning	No		Yes	Personal choice	Good or very good	Motivated or highly motivated	Always or almost always	High or very high	Always or almost always	Never or almost never	Always or almost always	Never or almost never	Satisfied or very satisfied	Satisfied or very satisfied	Satisfied or very satisfied	3	4	4	3	3	3	2	4	4	2	4	3	3	3	3
23 - 30	Female	Second year	Afternoon	Yes	Yes	No	Personal choice	Good or very good	Motivated or highly motivated	Always or almost always	High or very high	Always or almost always	Always or almost always	Always or almost always	Never or almost never	Dissatisfied or very dissatisfied	Dissatisfied or very dissatisfied	Dissatisfied or very dissatisfied	3	3	3	3	3	4	4	4	3	2	3	3	3	4	3
23 - 30	Male	Second year	Afternoon	Yes	Yes	No	Personal choice	Good or very good	Motivated or highly motivated	Always or almost always	High or very high	Always or almost always	Always or almost always	Always or almost always	Always or almost always	Satisfied or very satisfied	Satisfied or very satisfied	Dissatisfied or very dissatisfied	4	4	3	4	3	3	4	3	3	3	3	3	3	3	3
23 - 30	Female	Fourth year	Morning	Yes	Yes	No	Personal choice	Good or very good	Motivated or highly motivated	Always or almost always	High or very high	Always or almost always	Never or almost never	Always or almost always	Always or almost always	Satisfied or very satisfied	Dissatisfied or very dissatisfied	Dissatisfied or very dissatisfied	4	4	4	4	4	4	4	4	4	4	4	4	4	4	4
23 - 30	Female	Fourth year	Morning	Yes	Yes	No	Personal choice	Good or very good	Motivated or highly motivated	Always or almost always	High or very high	Always or almost always	Never or almost never	Always or almost always	Never or almost never	Satisfied or very satisfied	Satisfied or very satisfied	Dissatisfied or very dissatisfied	4	4	4	4	4	4	3	4	3	2	4	3	4	4	4
23 - 30	Female	Third year	Morning	Yes	Yes	No	Personal choice	Good or very good	Motivated or highly motivated	Always or almost always	High or very high	Always or almost always	Always or almost always	Always or almost always	Always or almost always	Satisfied or very satisfied	Satisfied or very satisfied	Satisfied or very satisfied	3	3	4	3	4	3	4	3	3	3	3	3	3	3	4
23 - 30	Female	Second year	Morning	Yes	Yes	Yes	Personal choice	Good or very good	Motivated or highly motivated	Never or almost never	High or very high	Always or almost always	Never or almost never	Always or almost always	Never or almost never	Dissatisfied or very dissatisfied	Dissatisfied or very dissatisfied	Dissatisfied or very dissatisfied	3	3	4	3	3	3	4	3	1	3	4	4	3	4	3
23 - 30	Female	Fourth year	Morning	No		Yes	Personal choice	Good or very good	Motivated or highly motivated	Never or almost never	High or very high	Always or almost always	Never or almost never	Always or almost always	Always or almost always	Satisfied or very satisfied	Satisfied or very satisfied	Satisfied or very satisfied	1	4	4	3	4	4	4	4	3	3	3	3	4	3	3
23 - 30	Female	Second year	Morning	No		Yes	Personal choice	Good or very good	Motivated or highly motivated	Always or almost always	High or very high	Always or almost always	Always or almost always	Always or almost always	Always or almost always	Dissatisfied or very dissatisfied	Satisfied or very satisfied	Satisfied or very satisfied	3	4	3	3	4	3	3	2	3	3	2	3	4	3	3
23 - 30	Female	Fourth year	Afternoon	Yes	Yes	No	Personal choice	Very poor or poor	Very unmotivated or unmotivated	Never or almost never	High or very high	Always or almost always	Never or almost never	Always or almost always	Never or almost never	Dissatisfied or very dissatisfied	Dissatisfied or very dissatisfied	Dissatisfied or very dissatisfied	3	3	3	4	3	3	3	3	2	2	2	2	3	3	4
23 - 30	Female	Fourth year	Afternoon	Yes	Yes	No	Personal choice	Good or very good	Motivated or highly motivated	Never or almost never	High or very high	Always or almost always	Never or almost never	Always or almost always	Never or almost never	Satisfied or very satisfied	Satisfied or very satisfied	Satisfied or very satisfied	3	3	3	3	4	3	3	2	3	3	3	3	3	3	3
23 - 30	Female	Fourth year	Afternoon	Yes	Yes	No	Personal choice	Good or very good	Motivated or highly motivated	Always or almost always	High or very high	Always or almost always	Always or almost always	Always or almost always	Always or almost always	Satisfied or very satisfied	Satisfied or very satisfied	Satisfied or very satisfied	4	4	4	4	4	4	3	3	3	3	3	3	4	3	3
23 - 30	Female	Third year	Afternoon	Yes	No	No	Personal choice	Good or very good	Motivated or highly motivated	Always or almost always	High or very high	Always or almost always	Always or almost always	Always or almost always	Always or almost always	Satisfied or very satisfied	Satisfied or very satisfied	Satisfied or very satisfied	3	4	4	4	4	4	3	4	4	4	4	4	4	4	4
23 - 30	Female	Third year	Afternoon	Yes	Yes	No	Personal choice	Good or very good	Motivated or highly motivated	Always or almost always	High or very high	Always or almost always	Never or almost never	Always or almost always	Never or almost never	Dissatisfied or very dissatisfied	Satisfied or very satisfied	Satisfied or very satisfied	4	3	4	4	4	3	3	3	4	2	3	3	4	3	3
23 - 30	Male	Third year	Afternoon	Yes	Yes	No	Personal choice	Good or very good	Motivated or highly motivated	Always or almost always	High or very high	Always or almost always	Always or almost always	Always or almost always	Always or almost always	Satisfied or very satisfied	Satisfied or very satisfied	Dissatisfied or very dissatisfied	4	4	4	4	4	4	4	3	4	2	2	2	4	4	4
23 - 30	Female	Second year	Afternoon	Yes	Yes	No	Personal choice	Good or very good	Motivated or highly motivated	Always or almost always	High or very high	Always or almost always	Never or almost never	Always or almost always	Always or almost always	Dissatisfied or very dissatisfied	Satisfied or very satisfied	Satisfied or very satisfied	4	4	4	4	3	4	4	4	4	4	4	4	4	4	4
23 - 30	Female	Second year	Afternoon	Yes	Yes	No	Personal choice	Good or very good	Motivated or highly motivated	Always or almost always	High or very high	Always or almost always	Never or almost never	Always or almost always	Never or almost never	Satisfied or very satisfied	Satisfied or very satisfied	Satisfied or very satisfied	3	4	3	3	4	3	3	3	3	3	3	3	4	3	3
23 - 30	Female	Second year	Afternoon	Yes	Yes	No	Personal choice	Good or very good	Motivated or highly motivated	Always or almost always	High or very high	Always or almost always	Never or almost never	Always or almost always	Always or almost always	Satisfied or very satisfied	Satisfied or very satisfied	Satisfied or very satisfied	3	3	4	3	3	3	3	3	3	3	3	3	3	3	3
23 - 30	Female	Second year	Afternoon	Yes	Yes	No	Personal choice	Good or very good	Motivated or highly motivated	Always or almost always	High or very high	Always or almost always	Never or almost never	Always or almost always	Never or almost never	Dissatisfied or very dissatisfied	Satisfied or very satisfied	Dissatisfied or very dissatisfied	4	3	3	3	3	3	3	3	2	3	2	2	2	3	3
23 - 30	Female	Third year	Morning	Yes	Yes	Yes	Personal choice	Good or very good	Motivated or highly motivated	Always or almost always	High or very high	Always or almost always	Always or almost always	Always or almost always	Always or almost always	Satisfied or very satisfied	Satisfied or very satisfied	Satisfied or very satisfied	4	4	4	3	3	4	4	3	4	3	4	4	3	4	4
23 - 30	Female	Third year	Morning	Yes	Yes	Yes	Personal choice	Good or very good	Motivated or highly motivated	Always or almost always	High or very high	Always or almost always	Always or almost always	Always or almost always	Never or almost never	Dissatisfied or very dissatisfied	Satisfied or very satisfied	Dissatisfied or very dissatisfied	4	3	3	3	3	4	3	3	3	3	3	3	3	3	3
23 - 30	Female	Second year	Morning	Yes	Yes	No	Personal choice	Good or very good	Motivated or highly motivated	Always or almost always	High or very high	Always or almost always	Always or almost always	Always or almost always	Always or almost always	Satisfied or very satisfied	Satisfied or very satisfied	Satisfied or very satisfied	4	4	3	4	4	4	4	4	3	4	3	3	4	4	3
23 - 30	Male	Second year	Morning	Yes	Yes	No	Personal choice	Good or very good	Motivated or highly motivated	Never or almost never	High or very high	Always or almost always	Never or almost never	Always or almost always	Never or almost never	Dissatisfied or very dissatisfied	Satisfied or very satisfied	Dissatisfied or very dissatisfied	2	3	4	4	4	3	3	3	3	2	2	2	3	3	3
>30	Female	Fourth year	Afternoon	Yes	Yes	No	Personal choice	Very poor or poor	Motivated or highly motivated	Always or almost always	High or very high	Always or almost always	Always or almost always	Always or almost always	Never or almost never	Satisfied or very satisfied	Satisfied or very satisfied	Satisfied or very satisfied	3	3	4	4	4	3	3	4	4	3	4	4	3	4	4
>30	Female	Third year	Afternoon	Yes	Yes	No	Personal choice	Good or very good	Motivated or highly motivated	Always or almost always	High or very high	Always or almost always	Never or almost never	Always or almost always	Always or almost always	Satisfied or very satisfied	Satisfied or very satisfied	Satisfied or very satisfied	4	4	4	4	4	4	3	4	4	3	3	3	4	3	4
>30	Female	Third year	Afternoon	Yes	Yes	Yes	Personal choice	Good or very good	Motivated or highly motivated	Always or almost always	High or very high	Always or almost always	Always or almost always	Always or almost always	Never or almost never	Satisfied or very satisfied	Satisfied or very satisfied	Satisfied or very satisfied	3	4	3	4	4	4	4	3	3	4	3	3	3	3	4
>30	Female	Third year	Afternoon	Yes	Yes	No	Personal choice	Very poor or poor	Motivated or highly motivated	Always or almost always	High or very high	Always or almost always	Never or almost never	Always or almost always	Always or almost always	Satisfied or very satisfied	Satisfied or very satisfied	Satisfied or very satisfied	4	4	4	4	4	4	4	4	3	3	4	4	4	4	4
>30	Female	Third year	Afternoon	Yes	Yes	No	Personal choice	Good or very good	Very unmotivated or unmotivated	Always or almost always	High or very high	Always or almost always	Never or almost never	Always or almost always	Always or almost always	Dissatisfied or very dissatisfied	Satisfied or very satisfied	Satisfied or very satisfied	3	4	4	4	4	3	4	3	3	3	3	2	3	3	3
>30	Female	Second year	Afternoon	Yes	Yes	No	Personal choice	Good or very good	Motivated or highly motivated	Always or almost always	High or very high	Always or almost always	Never or almost never	Always or almost always	Always or almost always	Satisfied or very satisfied	Satisfied or very satisfied	Satisfied or very satisfied	3	3	4	3	4	3	4	4	3	3	3	4	4	3	3
>30	Female	Third year	Morning	Yes	No	Yes	Personal choice	Good or very good	Very unmotivated or unmotivated	Always or almost always	High or very high	Always or almost always	Never or almost never	Always or almost always	Always or almost always	Dissatisfied or very dissatisfied	Satisfied or very satisfied	Satisfied or very satisfied	3	3	3	3	4	3	4	3	3	2	3	3	3	3	3
>30	Female	Fourth year	Morning	Yes	Yes	No	Personal choice	Good or very good	Motivated or highly motivated	Never or almost never	High or very high	Always or almost always	Always or almost always	Always or almost always	Always or almost always	Satisfied or very satisfied	Satisfied or very satisfied	Satisfied or very satisfied	4	4	4	4	3	3	4	3	3	3	4	3	4	4	4
>30	Male	Fourth year	Morning	Yes	No	Yes	External recommendation	Good or very good	Very unmotivated or unmotivated	Always or almost always	High or very high	Always or almost always	Always or almost always	Always or almost always	Always or almost always	Dissatisfied or very dissatisfied	Dissatisfied or very dissatisfied	Dissatisfied or very dissatisfied	4	3	4	3	2	3	3	2	2	2	3	2	4	1	3
>30	Female	Fourth year	Morning	No		Yes	Personal choice	Good or very good	Motivated or highly motivated	Never or almost never	High or very high	Always or almost always	Never or almost never	Always or almost always	Never or almost never	Satisfied or very satisfied	Dissatisfied or very dissatisfied	Dissatisfied or very dissatisfied	4	4	4	4	3	4	4	4	3	3	3	3	3	4	4
>30	Female	Third year	Afternoon	Yes	Yes	No	Personal choice	Good or very good	Motivated or highly motivated	Always or almost always	High or very high	Always or almost always	Never or almost never	Always or almost always	Never or almost never	Dissatisfied or very dissatisfied	Satisfied or very satisfied	Satisfied or very satisfied	4	4	3	4	3	4	3	2	4	3	3	3	3	3	2
>30	Female	Third year	Morning	Yes	No	Yes	Personal choice	Good or very good	Motivated or highly motivated	Always or almost always	High or very high	Always or almost always	Always or almost always	Always or almost always	Always or almost always	Dissatisfied or very dissatisfied	Dissatisfied or very dissatisfied	Dissatisfied or very dissatisfied	1	1	1	1	1	2	2	1	2	2	2	2	2	1	2
>30	Male	Fourth year	Morning	Yes	Yes	No	Personal choice	Good or very good	Motivated or highly motivated	Always or almost always	High or very high	Always or almost always	Always or almost always	Always or almost always	Always or almost always	Dissatisfied or very dissatisfied	Dissatisfied or very dissatisfied	Satisfied or very satisfied	3	4	3	3	4	4	3	3	3	2	3	4	3	3	3
>30	Female	Second year	Afternoon	Yes	Yes	No	Personal choice	Good or very good	Motivated or highly motivated	Always or almost always	High or very high	Always or almost always	Always or almost always	Always or almost always	Never or almost never	Dissatisfied or very dissatisfied	Satisfied or very satisfied	Satisfied or very satisfied	4	4	4	3	4	4	4	3	3	3	4	4	4	3	3
>30	Female	Fourth year	Morning	Yes	Yes	No	Personal choice	Good or very good	Motivated or highly motivated	Always or almost always	High or very high	Always or almost always	Never or almost never	Always or almost always	Never or almost never	Dissatisfied or very dissatisfied	Dissatisfied or very dissatisfied	Satisfied or very satisfied	4	4	3	3	4	4	4	4	3	3	3	3	4	4	4
>30	Female	Third year	Morning	Yes	Yes	Yes	Personal choice	Good or very good	Motivated or highly motivated	Never or almost never	High or very high	Always or almost always	Always or almost always	Always or almost always	Never or almost never	Satisfied or very satisfied	Satisfied or very satisfied	Satisfied or very satisfied	4	4	4	4	4	3	3	3	3	4	3	3	4	3	4
>30	Male	Second year	Morning	Yes	Yes	No	Personal choice	Good or very good	Very unmotivated or unmotivated	Never or almost never	High or very high	Always or almost always	Never or almost never	Always or almost always	Never or almost never	Dissatisfied or very dissatisfied	Dissatisfied or very dissatisfied	Dissatisfied or very dissatisfied	3	3	3	3	3	3	3	3	3	3	3	3	3	3	3
>30	Female	Third year	Afternoon	Yes	No	No	Personal choice	Good or very good	Motivated or highly motivated	Always or almost always	High or very high	Always or almost always	Always or almost always	Always or almost always	Always or almost always	Dissatisfied or very dissatisfied	Dissatisfied or very dissatisfied	Satisfied or very satisfied	3	4	4	4	4	4	3	3	3	2	3	3	3	3	3
>30	Female	Fourth year	Afternoon	Yes	Yes	Yes	Personal choice	Good or very good	Motivated or highly motivated	Never or almost never	High or very high	Always or almost always	Never or almost never	Always or almost always	Never or almost never	Satisfied or very satisfied	Satisfied or very satisfied	Satisfied or very satisfied	3	4	4	4	4	3	4	4	3	3	3	1	3	4	3
>30	Female	Third year	Morning	Yes	Yes	No	Personal choice	Good or very good	Very unmotivated or unmotivated	Always or almost always	High or very high	Always or almost always	Never or almost never	Never or almost never	Never or almost never	Dissatisfied or very dissatisfied	Satisfied or very satisfied	Satisfied or very satisfied	3	3	3	3	3	3	2	3	2	3	2	2	2	3	2
>30	Female	Fourth year	Afternoon	Yes	Yes	No	Personal choice	Good or very good	Very unmotivated or unmotivated	Always or almost always	High or very high	Never or almost never	Never or almost never	Always or almost always	Never or almost never	Dissatisfied or very dissatisfied	Dissatisfied or very dissatisfied	Dissatisfied or very dissatisfied	3	4	4	3	4	3	3	3	2	3	4	3	4	4	4
>30	Female	Third year	Afternoon	Yes	No	Yes	Personal choice	Good or very good	Motivated or highly motivated	Never or almost never	High or very high	Always or almost always	Always or almost always	Always or almost always	Always or almost always	Satisfied or very satisfied	Dissatisfied or very dissatisfied	Satisfied or very satisfied	4	4	4	4	4	4	4	4	3	3	4	4	4	4	4
>30	Female	Second year	Morning	Yes	Yes	No	Personal choice	Good or very good	Motivated or highly motivated	Always or almost always	High or very high	Always or almost always	Always or almost always	Always or almost always	Always or almost always	Satisfied or very satisfied	Satisfied or very satisfied	Satisfied or very satisfied	3	4	4	3	3	3	3	3	3	4	3	3	3	2	3
>30	Female	Fourth year	Afternoon	Yes	Yes	Yes	Personal choice	Good or very good	Motivated or highly motivated	Always or almost always	High or very high	Always or almost always	Never or almost never	Always or almost always	Always or almost always	Satisfied or very satisfied	Satisfied or very satisfied	Satisfied or very satisfied	3	4	4	4	4	4	4	4	4	3	4	4	4	4	4
>30	Female	Second year	Afternoon	Yes	Yes	Yes	Personal choice	Good or very good	Motivated or highly motivated	Always or almost always	High or very high	Always or almost always	0	Always or almost always	Never or almost never	Dissatisfied or very dissatisfied	Satisfied or very satisfied	Satisfied or very satisfied	3	4	4	3	3	3	4	4	3	3	4	3	3	4	4
>30	Female	Third year	Morning	Yes	Yes	Yes	Personal choice	Good or very good	Motivated or highly motivated	Always or almost always	High or very high	Always or almost always	Always or almost always	Always or almost always	Always or almost always	Satisfied or very satisfied	Satisfied or very satisfied	Satisfied or very satisfied	3	3	3	3	3	4	3	3	4	3	2	2	3	3	4
>30	Female	Second year	Morning	Yes	Yes	No	Personal choice	Good or very good	Motivated or highly motivated	Always or almost always	High or very high	Always or almost always	Always or almost always	Always or almost always	Always or almost always	Dissatisfied or very dissatisfied	Dissatisfied or very dissatisfied	Satisfied or very satisfied	4	4	4	4	4	4	4	4	3	3	4	4	4	4	4
>30	Female	Second year	Morning	Yes	Yes	No	Personal choice	Good or very good	Motivated or highly motivated	Never or almost never	High or very high	Always or almost always	Never or almost never	Always or almost always	Always or almost always	Dissatisfied or very dissatisfied	Satisfied or very satisfied	Satisfied or very satisfied	3	4	3	4	4	4	3	4	2	2	3	4	3	3	3
>30	Female	Fourth year	Morning	Yes	Yes	No	Personal choice	Good or very good	Motivated or highly motivated	Always or almost always	High or very high	Always or almost always	Never or almost never	Always or almost always	Always or almost always	Satisfied or very satisfied	Satisfied or very satisfied	Dissatisfied or very dissatisfied	1	1	1	1	1	1	1	1	1	1	1	1	1	1	1
<23	Female	Fourth year	Afternoon	No		No	Personal choice	Good or very good	Very unmotivated or unmotivated	Never or almost never	High or very high	Always or almost always	Always or almost always	Never or almost never	Never or almost never	Satisfied or very satisfied	Dissatisfied or very dissatisfied	Satisfied or very satisfied	4	2	3	2	4	4	3	1	3	1	2	2	1	2	3
<23	Female	Fourth year	Afternoon	No		No	Personal choice	Good or very good	Motivated or highly motivated	Never or almost never	High or very high	Always or almost always	Always or almost always	Always or almost always	Always or almost always	Dissatisfied or very dissatisfied	Dissatisfied or very dissatisfied	Satisfied or very satisfied	3	4	4	4	4	4	4	4	4	4	4	2	3	4	4
<23	Female	Fourth year	Afternoon	No		Yes	External recommendation	Very poor or poor	Very unmotivated or unmotivated	Never or almost never	High or very high	Always or almost always	Always or almost always	Always or almost always	Never or almost never	Satisfied or very satisfied	Satisfied or very satisfied	Dissatisfied or very dissatisfied	3	3	3	3	4	2	3	2	3	3	3	2	3	3	2
<23	Female	Fourth year	Afternoon	No		No	Personal choice	Good or very good	Motivated or highly motivated	Never or almost never	High or very high	Always or almost always	Never or almost never	Always or almost always	Never or almost never	Satisfied or very satisfied	Satisfied or very satisfied	Satisfied or very satisfied	4	3	4	4	4	4	4	4	4	4	4	4	4	4	4
<23	Female	Fourth year	Afternoon	No		Yes	Personal choice	Very poor or poor	Motivated or highly motivated	Never or almost never	High or very high	Always or almost always	Never or almost never	Always or almost always	Always or almost always	Dissatisfied or very dissatisfied	Satisfied or very satisfied	Satisfied or very satisfied	4	4	4	3	4	3	4	3	4	2	2	3	3	3	3
<23	Female	Fourth year	Afternoon	No		No	Personal choice	Good or very good	Motivated or highly motivated	Never or almost never	High or very high	Always or almost always	Always or almost always	Always or almost always	Always or almost always	Satisfied or very satisfied	Satisfied or very satisfied	Satisfied or very satisfied	4	4	4	4	4	4	4	4	4	3	4	4	4	4	4
<23	Female	Fourth year	Afternoon	No		Yes	Personal choice	Good or very good	Motivated or highly motivated	Always or almost always	High or very high	Always or almost always	Always or almost always	Always or almost always	Always or almost always	Satisfied or very satisfied	Satisfied or very satisfied	Satisfied or very satisfied	4	4	4	4	4	4	4	3	4	4	3	3	3	4	3
<23	Female	Fourth year	Afternoon	No		No	Personal choice	Good or very good	Motivated or highly motivated	Never or almost never	High or very high	Always or almost always	Never or almost never	Never or almost never	Never or almost never	Satisfied or very satisfied	Satisfied or very satisfied	Satisfied or very satisfied	3	3	4	4	4	3	3	3	3	3	3	3	3	3	4
<23	Female	Fourth year	Afternoon	No		Yes	Personal choice	Good or very good	Motivated or highly motivated	Always or almost always	High or very high	Always or almost always	Never or almost never	Always or almost always	Always or almost always	Satisfied or very satisfied	Satisfied or very satisfied	Satisfied or very satisfied	3	4	3	3	3	3	3	3	3	3	3	3	3	3	3
<23	Female	Fourth year	Afternoon	No		Yes	Personal choice	Very poor or poor	Motivated or highly motivated	Never or almost never	High or very high	Always or almost always	Never or almost never	Never or almost never	Never or almost never	Satisfied or very satisfied	Dissatisfied or very dissatisfied	Satisfied or very satisfied	3	4	4	3	4	4	3	3	3	2	4	3	4	4	4
<23	Female	Fourth year	Afternoon	No		No	Personal choice	Good or very good	Motivated or highly motivated	Never or almost never	High or very high	Always or almost always	Always or almost always	Always or almost always	Never or almost never	Dissatisfied or very dissatisfied	Satisfied or very satisfied	Dissatisfied or very dissatisfied	3	4	4	3	4	4	4	2	3	1	2	3	3	3	4
<23	Male	Fourth year	Afternoon	No		No	Personal choice	Good or very good	Motivated or highly motivated	Never or almost never	High or very high	Always or almost always	Always or almost always	Always or almost always	Never or almost never	Dissatisfied or very dissatisfied	Dissatisfied or very dissatisfied	Satisfied or very satisfied	3	2	4	4	2	4	3	2	3	3	2	4	4	3	4
<23	Male	Fourth year	Afternoon	No		Yes	Personal choice	Good or very good	Motivated or highly motivated	Never or almost never	High or very high	Always or almost always	Always or almost always	Always or almost always	Never or almost never	Satisfied or very satisfied	Dissatisfied or very dissatisfied	Satisfied or very satisfied	3	3	3	4	2	3	4	2	2	4	2	1	2	4	2
<23	Female	Third year	Afternoon	No		No	Personal choice	Good or very good	Motivated or highly motivated	Never or almost never	High or very high	Always or almost always	Never or almost never	Always or almost always	Never or almost never	Satisfied or very satisfied	Satisfied or very satisfied	Satisfied or very satisfied	3	4	4	4	4	4	4	3	4	3	3	3	4	4	4
<23	Female	Third year	Afternoon	No		Yes	Personal choice	Good or very good	Motivated or highly motivated	Never or almost never	High or very high	Always or almost always	Never or almost never	Always or almost always	Never or almost never	Satisfied or very satisfied	Satisfied or very satisfied	Satisfied or very satisfied	4	4	4	4	4	4	3	4	3	2	4	3	4	4	4
<23	Female	Third year	Afternoon	No		No	Personal choice	Good or very good	Motivated or highly motivated	Never or almost never	High or very high	Always or almost always	Always or almost always	Always or almost always	Always or almost always	Satisfied or very satisfied	Satisfied or very satisfied	Satisfied or very satisfied	3	4	3	3	3	4	3	4	3	3	3	3	3	3	3
<23	Female	Third year	Afternoon	No		No	Personal choice	Good or very good	Motivated or highly motivated	Always or almost always	High or very high	Always or almost always	Never or almost never	Always or almost always	Never or almost never	Dissatisfied or very dissatisfied	Satisfied or very satisfied	Dissatisfied or very dissatisfied	4	3	3	3	4	3	3	3	2	3	3	2	4	3	3
<23	Female	Third year	Afternoon	No		No	Personal choice	Good or very good	Motivated or highly motivated	Always or almost always	High or very high	Always or almost always	Always or almost always	Never or almost never	Always or almost always	Dissatisfied or very dissatisfied	Satisfied or very satisfied	Satisfied or very satisfied	3	3	3	3	4	3	4	2	3	2	3	2	3	3	3
<23	Female	Third year	Afternoon	No		No	Personal choice	Very poor or poor	Motivated or highly motivated	Always or almost always	High or very high	Never or almost never	Never or almost never	Always or almost always	Always or almost always	Dissatisfied or very dissatisfied	Satisfied or very satisfied	Satisfied or very satisfied	3	3	4	4	4	4	2	4	3	1	2	3	4	4	4
<23	Female	Third year	Afternoon	No		No	Personal choice	Good or very good	Motivated or highly motivated	Always or almost always	High or very high	Always or almost always	Always or almost always	Always or almost always	Never or almost never	Satisfied or very satisfied	Satisfied or very satisfied	Satisfied or very satisfied	4	4	4	4	4	4	4	4	4	3	3	4	4	4	4
<23	Female	Third year	Afternoon	No		No	Personal choice	Very poor or poor	Motivated or highly motivated	Never or almost never	High or very high	Always or almost always	Always or almost always	Always or almost always	Never or almost never	Dissatisfied or very dissatisfied	Satisfied or very satisfied	Satisfied or very satisfied	4	4	3	3	4	4	3	2	3	2	3	3	3	3	3
<23	Female	Third year	Afternoon	No		Yes	Personal choice	Good or very good	Motivated or highly motivated	Always or almost always	High or very high	Always or almost always	Never or almost never	Always or almost always	Always or almost always	Dissatisfied or very dissatisfied	Satisfied or very satisfied	Satisfied or very satisfied	4	4	4	4	4	4	4	4	3	3	3	3	4	3	4
<23	Female	Third year	Afternoon	No		No	Personal choice	Good or very good	Motivated or highly motivated	Never or almost never	High or very high	Always or almost always	Never or almost never	Always or almost always	Never or almost never	Satisfied or very satisfied	Satisfied or very satisfied	Satisfied or very satisfied	4	3	4	3	4	3	4	4	1	2	4	2	3	3	3
<23	Female	Third year	Afternoon	No		Yes	Personal choice	Good or very good	Motivated or highly motivated	Always or almost always	High or very high	Always or almost always	Never or almost never	Always or almost always	Never or almost never	Satisfied or very satisfied	Satisfied or very satisfied	Satisfied or very satisfied	4	4	4	3	4	4	3	3	3	3	3	3	3	3	3
<23	Female	Third year	Afternoon	No		No	Personal choice	Good or very good	Motivated or highly motivated	Always or almost always	High or very high	Always or almost always	Never or almost never	Always or almost always	Never or almost never	Satisfied or very satisfied	Satisfied or very satisfied	Dissatisfied or very dissatisfied	3	3	4	3	3	3	4	3	3	3	3	3	3	4	3
<23	Female	Third year	Afternoon	No		No	Personal choice	Good or very good	Motivated or highly motivated	Always or almost always	High or very high	Always or almost always	Always or almost always	Always or almost always	Always or almost always	Dissatisfied or very dissatisfied	Satisfied or very satisfied	Satisfied or very satisfied	4	3	4	3	4	4	3	4	3	2	3	3	3	4	3
<23	Female	Third year	Afternoon	No		Yes	Personal choice	Good or very good	Motivated or highly motivated	Always or almost always	High or very high	Always or almost always	Never or almost never	Always or almost always	Always or almost always	Satisfied or very satisfied	Satisfied or very satisfied	Satisfied or very satisfied	4	4	4	2	4	3	3	4	2	4	4	3	4	4	3
<23	Female	Third year	Afternoon	No		No	Personal choice	Good or very good	Motivated or highly motivated	Always or almost always	High or very high	Always or almost always	Always or almost always	Always or almost always	Always or almost always	Satisfied or very satisfied	Satisfied or very satisfied	Satisfied or very satisfied	4	4	4	4	4	4	3	3	4	4	4	4	4	4	4
<23	Female	Second year	Afternoon	No		No	Personal choice	Good or very good	Motivated or highly motivated	Always or almost always	High or very high	Always or almost always	Never or almost never	Always or almost always	Never or almost never	Satisfied or very satisfied	Dissatisfied or very dissatisfied	Satisfied or very satisfied	4	4	3	3	4	3	4	4	3	2	3	2	4	4	3
<23	Female	Second year	Afternoon	No		Yes	Personal choice	Very poor or poor	Motivated or highly motivated	Never or almost never	High or very high	Always or almost always	Never or almost never	Always or almost always	Always or almost always	Satisfied or very satisfied	Satisfied or very satisfied	Dissatisfied or very dissatisfied	3	4	3	4	4	4	4	4	3	3	4	3	4	4	4
<23	Female	Second year	Afternoon	No		No	Personal choice	Good or very good	Motivated or highly motivated	Never or almost never	Very low or low	Always or almost always	Never or almost never	Always or almost always	Always or almost always	Satisfied or very satisfied	Satisfied or very satisfied	Dissatisfied or very dissatisfied	3	3	4	3	4	3	3	3	3	3	3	3	4	3	4
<23	Female	Second year	Afternoon	No		No	Personal choice	Good or very good	Motivated or highly motivated	Never or almost never	High or very high	Always or almost always	Never or almost never	Always or almost always	Always or almost always	Satisfied or very satisfied	Satisfied or very satisfied	Dissatisfied or very dissatisfied	4	3	4	3	3	4	3	4	3	3	3	4	4	4	3
<23	Female	Second year	Afternoon	No		Yes	Personal choice	Good or very good	Motivated or highly motivated	Always or almost always	High or very high	Always or almost always	Always or almost always	Always or almost always	Never or almost never	Satisfied or very satisfied	Satisfied or very satisfied	Satisfied or very satisfied	4	4	4	4	3	3	3	4	4	4	3	3	4	3	3
<23	Female	Second year	Afternoon	No		No	Personal choice	Very poor or poor	Motivated or highly motivated	Always or almost always	High or very high	Always or almost always	Never or almost never	Always or almost always	Never or almost never	Satisfied or very satisfied	Dissatisfied or very dissatisfied	Dissatisfied or very dissatisfied	3	4	4	3	4	4	3	3	3	3	3	2	3	3	3
<23	Female	Second year	Afternoon	No		No	Personal choice	Good or very good	Motivated or highly motivated	Never or almost never	High or very high	Always or almost always	Never or almost never	Always or almost always	Never or almost never	Satisfied or very satisfied	Satisfied or very satisfied	Satisfied or very satisfied	3	4	3	3	4	4	3	1	3	3	2	3	3	3	3
<23	Female	Second year	Afternoon	No		No	Personal choice	Very poor or poor	Motivated or highly motivated	Always or almost always	High or very high	Always or almost always	Always or almost always	Always or almost always	Never or almost never	Dissatisfied or very dissatisfied	Satisfied or very satisfied	Dissatisfied or very dissatisfied	4	4	4	4	3	4	3	2	3	2	4	2	2	3	4
<23	Male	Second year	Afternoon	No		No	Personal choice	Good or very good	Motivated or highly motivated	Never or almost never	High or very high	Always or almost always	Always or almost always	Always or almost always	Always or almost always	Satisfied or very satisfied	Satisfied or very satisfied	Satisfied or very satisfied	3	4	4	3	4	3	3	3	3	3	3	3	3	3	3
<23	Male	Second year	Afternoon	No		No	Personal choice	Good or very good	Motivated or highly motivated	Always or almost always	High or very high	Always or almost always	Never or almost never	Always or almost always	Never or almost never	Dissatisfied or very dissatisfied	Dissatisfied or very dissatisfied	Satisfied or very satisfied	3	3	4	3	4	4	3	3	2	3	4	3	4	4	4
<23	Male	Second year	Afternoon	No		No	Personal choice	Very poor or poor	Motivated or highly motivated	Never or almost never	High or very high	Always or almost always	Never or almost never	Always or almost always	Never or almost never	Dissatisfied or very dissatisfied	Satisfied or very satisfied	Satisfied or very satisfied	3	3	4	3	4	3	2	3	3	2	3	4	3	3	3
<23	Male	Second year	Afternoon	No		No	Personal choice	Good or very good	Motivated or highly motivated	Never or almost never	High or very high	Always or almost always	Always or almost always	Always or almost always	Always or almost always	Satisfied or very satisfied	Satisfied or very satisfied	Satisfied or very satisfied	4	4	4	3	4	3	4	2	3	3	2	3	3	4	3
<23	Male	Second year	Afternoon	No		No	Personal choice	Very poor or poor	Motivated or highly motivated	Never or almost never	High or very high	Always or almost always	Never or almost never	Always or almost always	Never or almost never	Satisfied or very satisfied	Satisfied or very satisfied	Dissatisfied or very dissatisfied	2	3	3	3	3	3	2	3	2	3	3	3	3	4	3
<23	Male	Second year	Afternoon	No		Yes	Personal choice	Good or very good	Motivated or highly motivated	Never or almost never	High or very high	Always or almost always	Never or almost never	Never or almost never	Always or almost always	Satisfied or very satisfied	Satisfied or very satisfied	Satisfied or very satisfied	4	4	4	3	3	3	4	3	4	3	4	3	3	3	3
<23	Female	Fourth year	Morning	No		No	Personal choice	Good or very good	Motivated or highly motivated	Never or almost never	High or very high	Always or almost always	Never or almost never	Always or almost always	Never or almost never	Satisfied or very satisfied	Satisfied or very satisfied	Dissatisfied or very dissatisfied	4	4	3	3	4	3	4	4	4	3	3	3	3	3	3
<23	Female	Fourth year	Morning	No		Yes	Personal choice	Good or very good	Motivated or highly motivated	Always or almost always	High or very high	Always or almost always	Never or almost never	Always or almost always	Always or almost always	Satisfied or very satisfied	Satisfied or very satisfied	Satisfied or very satisfied	4	3	4	4	4	4	4	4	3	4	4	3	3	3	4
<23	Female	Fourth year	Morning	No		Yes	Personal choice	Good or very good	Motivated or highly motivated	Never or almost never	High or very high	Always or almost always	Always or almost always	Always or almost always	Always or almost always	Satisfied or very satisfied	Satisfied or very satisfied	Satisfied or very satisfied	4	4	4	4	4	4	4	4	3	3	4	3	3	4	4
<23	Female	Fourth year	Morning	No		Yes	Personal choice	Good or very good	Motivated or highly motivated	Never or almost never	High or very high	Always or almost always	Always or almost always	Always or almost always	Always or almost always	Satisfied or very satisfied	Satisfied or very satisfied	Satisfied or very satisfied	3	4	3	3	4	3	4	2	3	3	3	3	3	3	3
<23	Female	Fourth year	Morning	No		No	Personal choice	Good or very good	Motivated or highly motivated	Always or almost always	High or very high	Always or almost always	Always or almost always	Always or almost always	Always or almost always	Dissatisfied or very dissatisfied	Satisfied or very satisfied	Satisfied or very satisfied	4	4	4	4	4	4	4	4	4	4	4	4	4	4	4
<23	Female	Fourth year	Morning	No		No	Personal choice	Good or very good	Motivated or highly motivated	Always or almost always	High or very high	Always or almost always	Always or almost always	Always or almost always	Always or almost always	Dissatisfied or very dissatisfied	Satisfied or very satisfied	Satisfied or very satisfied	4	4	4	4	4	4	3	4	3	4	3	3	4	4	3
<23	Female	Fourth year	Morning	No		No	Personal choice	Good or very good	Motivated or highly motivated	Never or almost never	High or very high	Always or almost always	Always or almost always	Always or almost always	Always or almost always	Dissatisfied or very dissatisfied	Dissatisfied or very dissatisfied	Satisfied or very satisfied	3	3	3	3	4	3	3	4	3	2	3	3	3	3	3
<23	Female	Fourth year	Morning	No		No	External recommendation	Good or very good	Very unmotivated or unmotivated	Always or almost always	Very low or low	Always or almost always	Never or almost never	Always or almost always	Always or almost always	Dissatisfied or very dissatisfied	Satisfied or very satisfied	Satisfied or very satisfied	3	4	4	3	4	4	3	4	3	2	3	2	3	3	4
<23	Female	Fourth year	Morning	No		No	Personal choice	Good or very good	Motivated or highly motivated	Always or almost always	High or very high	Always or almost always	Never or almost never	Always or almost always	Never or almost never	Satisfied or very satisfied	Satisfied or very satisfied	Satisfied or very satisfied	3	4	4	3	4	4	3	4	2	2	4	4	4	4	4
<23	Female	Fourth year	Morning	No		No	Personal choice	Good or very good	Motivated or highly motivated	Always or almost always	High or very high	Always or almost always	Always or almost always	Always or almost always	Always or almost always	Satisfied or very satisfied	Satisfied or very satisfied	Satisfied or very satisfied	3	3	3	3	3	3	2	3	3	2	3	3	3	2	3
<23	Female	Fourth year	Morning	No		Yes	Personal choice	Good or very good	Motivated or highly motivated	Never or almost never	High or very high	Always or almost always	Always or almost always	Always or almost always	Always or almost always	Satisfied or very satisfied	Satisfied or very satisfied	Satisfied or very satisfied	3	3	4	4	4	4	4	3	3	3	3	3	3	3	3
<23	Female	Fourth year	Morning	No		No	Personal choice	Good or very good	Motivated or highly motivated	Always or almost always	High or very high	Always or almost always	Always or almost always	Always or almost always	Always or almost always	Satisfied or very satisfied	Satisfied or very satisfied	Satisfied or very satisfied	3	4	4	4	4	3	4	3	3	2	2	2	3	4	3
<23	Female	Fourth year	Morning	No		No	Personal choice	Good or very good	Very unmotivated or unmotivated	Always or almost always	High or very high	Always or almost always	Always or almost always	Always or almost always	Always or almost always	Dissatisfied or very dissatisfied	Satisfied or very satisfied	Dissatisfied or very dissatisfied	4	3	4	3	3	3	3	4	2	2	3	3	3	4	4
<23	Female	Fourth year	Morning	No		No	Personal choice	Good or very good	Motivated or highly motivated	Always or almost always	High or very high	Always or almost always	Never or almost never	Always or almost always	Never or almost never	Satisfied or very satisfied	Satisfied or very satisfied	Satisfied or very satisfied	3	4	3	4	4	3	3	4	2	2	3	3	4	3	3
<23	Female	Fourth year	Morning	No		No	Personal choice	Good or very good	Motivated or highly motivated	Never or almost never	High or very high	Always or almost always	Never or almost never	Always or almost always	Always or almost always	Satisfied or very satisfied	Satisfied or very satisfied	Satisfied or very satisfied	3	4	3	3	3	4	4	4	4	3	3	4	4	3	4
<23	Female	Fourth year	Morning	No		No	Personal choice	Good or very good	Motivated or highly motivated	Never or almost never	High or very high	Always or almost always	Never or almost never	Always or almost always	Always or almost always	Satisfied or very satisfied	Satisfied or very satisfied	Dissatisfied or very dissatisfied	3	4	4	3	4	3	3	3	3	3	3	2	3	3	3
<23	Female	Fourth year	Morning	No		No	Personal choice	Good or very good	Motivated or highly motivated	Never or almost never	High or very high	Always or almost always	Always or almost always	Always or almost always	Always or almost always	Satisfied or very satisfied	Satisfied or very satisfied	Satisfied or very satisfied	3	4	4	3	3	4	4	4	3	3	4	3	4	4	3
<23	Female	Fourth year	Morning	No		No	Personal choice	Good or very good	Motivated or highly motivated	Always or almost always	High or very high	Always or almost always	Never or almost never	Always or almost always	Always or almost always	Dissatisfied or very dissatisfied	Dissatisfied or very dissatisfied	Satisfied or very satisfied	3	3	3	3	4	4	3	3	3	4	4	4	4	4	4
<23	Female	Fourth year	Morning	No		No	Personal choice	Very poor or poor	Very unmotivated or unmotivated	Always or almost always	High or very high	Always or almost always	Never or almost never	Never or almost never	Never or almost never	Dissatisfied or very dissatisfied	Satisfied or very satisfied	Satisfied or very satisfied	3	4	3	3	4	3	3	4	3	2	3	2	4	2	3
<23	Female	Fourth year	Morning	No		No	Personal choice	Good or very good	Motivated or highly motivated	Always or almost always	High or very high	Always or almost always	Never or almost never	Always or almost always	Always or almost always	Dissatisfied or very dissatisfied	Satisfied or very satisfied	Satisfied or very satisfied	4	4	4	3	4	3	4	3	3	3	3	4	3	4	4
<23	Female	Fourth year	Morning	No		No	Personal choice	Good or very good	Motivated or highly motivated	Always or almost always	High or very high	Always or almost always	Never or almost never	Always or almost always	Always or almost always	Satisfied or very satisfied	Satisfied or very satisfied	Satisfied or very satisfied	4	4	4	4	4	4	4	4	4	4	3	3	3	4	4
<23	Female	Third year	Morning	No		No	Personal choice	Good or very good	Motivated or highly motivated	Always or almost always	High or very high	Always or almost always	Never or almost never	Always or almost always	Always or almost always	Satisfied or very satisfied	Satisfied or very satisfied	Satisfied or very satisfied	3	4	4	3	4	4	3	3	3	3	4	3	3	4	3
<23	Female	Third year	Morning	No		Yes	Personal choice	Good or very good	Motivated or highly motivated	Never or almost never	High or very high	Always or almost always	Always or almost always	Always or almost always	Always or almost always	Satisfied or very satisfied	Satisfied or very satisfied	Satisfied or very satisfied	4	4	4	4	4	4	3	4	4	4	4	4	4	4	4
<23	Female	Third year	Morning	No		Yes	Personal choice	Good or very good	Motivated or highly motivated	Never or almost never	High or very high	Always or almost always	Always or almost always	Always or almost always	Never or almost never	Satisfied or very satisfied	Satisfied or very satisfied	Satisfied or very satisfied	4	4	4	3	4	4	4	4	3	4	4	3	4	4	4
<23	Female	Third year	Morning	No		No	Personal choice	Very poor or poor	Motivated or highly motivated	Never or almost never	High or very high	Always or almost always	Always or almost always	Always or almost always	Always or almost always	Dissatisfied or very dissatisfied	Satisfied or very satisfied	Dissatisfied or very dissatisfied	3	4	3	4	4	3	4	2	3	2	2	4	4	4	3
<23	Female	Third year	Morning	No		No	Personal choice	Good or very good	Motivated or highly motivated	Never or almost never	High or very high	Always or almost always	Never or almost never	Always or almost always	Never or almost never	Satisfied or very satisfied	Satisfied or very satisfied	Satisfied or very satisfied	3	4	4	3	4	4	3	3	3	3	3	3	3	4	3
<23	Female	Third year	Morning	No		Yes	Personal choice	Good or very good	Motivated or highly motivated	Always or almost always	High or very high	Always or almost always	Never or almost never	Always or almost always	Always or almost always	Satisfied or very satisfied	Satisfied or very satisfied	Satisfied or very satisfied	3	4	4	4	4	4	4	3	4	3	4	4	4	4	4
<23	Female	Third year	Morning	No		No	Personal choice	Good or very good	Motivated or highly motivated	Never or almost never	High or very high	Always or almost always	Never or almost never	Always or almost always	Never or almost never	Satisfied or very satisfied	Satisfied or very satisfied	Satisfied or very satisfied	3	3	4	3	4	3	3	4	3	3	3	3	3	4	4
<23	Female	Third year	Morning	No		No	Personal choice	Good or very good	Motivated or highly motivated	Never or almost never	High or very high	Always or almost always	Never or almost never	Never or almost never	Never or almost never	Satisfied or very satisfied	Dissatisfied or very dissatisfied	Satisfied or very satisfied	3	4	3	3	4	4	4	2	3	1	3	2	3	4	3
<23	Female	Third year	Morning	No		Yes	Personal choice	Good or very good	Motivated or highly motivated	Always or almost always	High or very high	Always or almost always	Never or almost never	Always or almost always	Always or almost always	Satisfied or very satisfied	Satisfied or very satisfied	Satisfied or very satisfied	2	3	4	3	4	4	3	3	3	3	4	4	3	4	3
<23	Female	Third year	Morning	No		Yes	Personal choice	Good or very good	Very unmotivated or unmotivated	Never or almost never	High or very high	Always or almost always	Never or almost never	Always or almost always	Never or almost never	Dissatisfied or very dissatisfied	Satisfied or very satisfied	Satisfied or very satisfied	3	4	3	3	4	3	4	3	3	2	3	2	3	3	3
<23	Female	Third year	Morning	No		Yes	Personal choice	Good or very good	Motivated or highly motivated	Always or almost always	High or very high	Always or almost always	Always or almost always	Always or almost always	Never or almost never	Satisfied or very satisfied	Satisfied or very satisfied	Dissatisfied or very dissatisfied	3	4	3	4	3	3	4	3	2	2	2	2	2	2	2
<23	Female	Third year	Morning	No		Yes	Personal choice	Good or very good	Motivated or highly motivated	Always or almost always	High or very high	Always or almost always	Always or almost always	Always or almost always	Always or almost always	Satisfied or very satisfied	Satisfied or very satisfied	Satisfied or very satisfied	4	4	4	4	4	4	4	3	3	3	4	3	4	3	4
<23	Female	Third year	Morning	No		No	Personal choice	Good or very good	Motivated or highly motivated	Never or almost never	High or very high	Always or almost always	Never or almost never	Always or almost always	Always or almost always	Dissatisfied or very dissatisfied	Satisfied or very satisfied	Satisfied or very satisfied	4	4	3	4	4	4	3	2	3	3	2	4	4	3	4
<23	Female	Third year	Morning	No		No	Personal choice	Good or very good	Motivated or highly motivated	Never or almost never	High or very high	Always or almost always	Never or almost never	Always or almost always	Never or almost never	Satisfied or very satisfied	Satisfied or very satisfied	Satisfied or very satisfied	4	4	3	3	3	4	3	4	2	3	4	4	4	4	4
<23	Female	Third year	Morning	No		Yes	Personal choice	Very poor or poor	Motivated or highly motivated	Always or almost always	High or very high	Always or almost always	Never or almost never	Always or almost always	Always or almost always	Satisfied or very satisfied	Satisfied or very satisfied	Satisfied or very satisfied	4	4	3	3	3	3	4	3	3	1	3	3	3	4	4
<23	Female	Third year	Morning	No		Yes	Personal choice	Good or very good	Motivated or highly motivated	Always or almost always	High or very high	Always or almost always	Never or almost never	Always or almost always	Never or almost never	Dissatisfied or very dissatisfied	Satisfied or very satisfied	Satisfied or very satisfied	4	4	4	3	3	3	3	3	3	3	3	2	3	4	4
<23	Female	Third year	Morning	No		Yes	Personal choice	Good or very good	Motivated or highly motivated	Always or almost always	High or very high	Always or almost always	Never or almost never	Always or almost always	Always or almost always	Dissatisfied or very dissatisfied	Satisfied or very satisfied	Satisfied or very satisfied	3	4	4	4	4	4	3	3	3	3	3	3	3	3	3
<23	Female	Third year	Morning	No		No	Personal choice	Very poor or poor	Motivated or highly motivated	Always or almost always	High or very high	Always or almost always	Never or almost never	Always or almost always	Never or almost never	Dissatisfied or very dissatisfied	Satisfied or very satisfied	Dissatisfied or very dissatisfied	4	4	3	4	3	4	3	3	2	3	3	2	4	3	3
<23	Female	Third year	Morning	No		No	Personal choice	Good or very good	Motivated or highly motivated	Never or almost never	High or very high	Always or almost always	Never or almost never	Always or almost always	Always or almost always	Satisfied or very satisfied	Satisfied or very satisfied	Satisfied or very satisfied	3	3	4	3	4	3	4	3	3	3	4	4	4	4	3
<23	Female	Third year	Morning	No		Yes	Personal choice	Good or very good	Motivated or highly motivated	Always or almost always	High or very high	Always or almost always	Never or almost never	Always or almost always	Always or almost always	Satisfied or very satisfied	Satisfied or very satisfied	Satisfied or very satisfied	3	4	3	4	3	4	4	3	3	2	3	4	3	4	3
<23	Female	Third year	Morning	No		No	Personal choice	Good or very good	Motivated or highly motivated	Never or almost never	High or very high	Always or almost always	Always or almost always	Always or almost always	Always or almost always	Satisfied or very satisfied	Satisfied or very satisfied	Satisfied or very satisfied	3	3	4	3	4	4	3	3	2	3	3	3	3	4	3
<23	Female	Third year	Morning	No		No	Personal choice	Good or very good	Motivated or highly motivated	Always or almost always	High or very high	Always or almost always	Never or almost never	Always or almost always	Always or almost always	Dissatisfied or very dissatisfied	Dissatisfied or very dissatisfied	Dissatisfied or very dissatisfied	4	4	4	4	4	4	4	4	2	4	4	4	4	4	4
<23	Female	Third year	Morning	No		Yes	Personal choice	Good or very good	Motivated or highly motivated	Always or almost always	High or very high	Always or almost always	Always or almost always	Always or almost always	Never or almost never	Dissatisfied or very dissatisfied	Satisfied or very satisfied	Satisfied or very satisfied	3	3	4	4	3	3	3	3	3	2	1	3	4	3	3
<23	Female	Third year	Morning	No		Yes	Personal choice	Good or very good	Motivated or highly motivated	Always or almost always	High or very high	Always or almost always	Always or almost always	Always or almost always	Always or almost always	Satisfied or very satisfied	Satisfied or very satisfied	Satisfied or very satisfied	4	4	4	3	4	3	3	4	4	4	3	3	3	3	4
<23	Female	Third year	Morning	No		No	Personal choice	Good or very good	Motivated or highly motivated	Always or almost always	High or very high	Always or almost always	Always or almost always	Always or almost always	Always or almost always	Satisfied or very satisfied	Satisfied or very satisfied	Satisfied or very satisfied	4	4	3	4	4	4	4	4	4	4	3	2	2	2	3
<23	Female	Third year	Morning	No		Yes	Personal choice	Good or very good	Motivated or highly motivated	Always or almost always	High or very high	Always or almost always	Always or almost always	Always or almost always	Always or almost always	Dissatisfied or very dissatisfied	Satisfied or very satisfied	Satisfied or very satisfied	4	4	4	4	3	3	4	3	3	3	3	4	4	4	4
<23	Female	Third year	Morning	No		No	Personal choice	Very poor or poor	Motivated or highly motivated	Never or almost never	High or very high	Always or almost always	Always or almost always	Always or almost always	Always or almost always	Satisfied or very satisfied	Satisfied or very satisfied	Satisfied or very satisfied	3	4	4	4	4	3	3	3	3	3	3	2	3	3	3
<23	Female	Third year	Morning	No		Yes	Personal choice	Good or very good	Motivated or highly motivated	Never or almost never	High or very high	Always or almost always	Never or almost never	Always or almost always	Never or almost never	Satisfied or very satisfied	Satisfied or very satisfied	Satisfied or very satisfied	3	4	3	3	4	4	4	4	3	2	3	3	4	3	3
<23	Female	Third year	Morning	No		Yes	Personal choice	Good or very good	Motivated or highly motivated	Always or almost always	High or very high	Always or almost always	Never or almost never	Always or almost always	Always or almost always	Satisfied or very satisfied	Satisfied or very satisfied	Dissatisfied or very dissatisfied	4	4	4	4	4	4	4	4	4	3	4	4	3	4	4
<23	Female	Third year	Morning	No		Yes	Personal choice	Good or very good	Motivated or highly motivated	Always or almost always	High or very high	Always or almost always	Always or almost always	Always or almost always	Never or almost never	Dissatisfied or very dissatisfied	Satisfied or very satisfied	Satisfied or very satisfied	3	4	3	4	3	4	4	3	3	3	3	4	4	3	3
<23	Female	Third year	Morning	No		Yes	Personal choice	Very poor or poor	Motivated or highly motivated	Always or almost always	High or very high	Always or almost always	Always or almost always	Always or almost always	Never or almost never	Satisfied or very satisfied	Satisfied or very satisfied	Satisfied or very satisfied	3	3	3	4	3	2	4	4	2	4	4	3	3	4	2
<23	Male	Third year	Morning	No		No	Personal choice	Good or very good	Motivated or highly motivated	Never or almost never	High or very high	Always or almost always	Always or almost always	Always or almost always	Always or almost always	Satisfied or very satisfied	Satisfied or very satisfied	Satisfied or very satisfied	4	4	4	3	4	4	4	3	3	2	3	3	4	4	4
<23	Male	Third year	Morning	No		Yes	Personal choice	Very poor or poor	Motivated or highly motivated	Never or almost never	High or very high	Always or almost always	Never or almost never	Always or almost always	Always or almost always	Satisfied or very satisfied	Satisfied or very satisfied	Satisfied or very satisfied	4	3	4	3	3	3	2	4	1	4	4	4	3	4	3
<23	Male	Third year	Morning	No		No	Personal choice	Good or very good	Motivated or highly motivated	Never or almost never	High or very high	Always or almost always	Always or almost always	Always or almost always	Never or almost never	Dissatisfied or very dissatisfied	Satisfied or very satisfied	Satisfied or very satisfied	4	4	3	3	3	4	4	4	4	4	3	3	4	4	4
<23	Male	Third year	Morning	No		No	Personal choice	Good or very good	Very unmotivated or unmotivated	Never or almost never	High or very high	Always or almost always	Always or almost always	Always or almost always	Never or almost never	Satisfied or very satisfied	Satisfied or very satisfied	Satisfied or very satisfied	3	3	4	3	4	4	3	2	4	3	3	4	4	4	3
<23	Male	Third year	Morning	No		No	External recommendation	Good or very good	Motivated or highly motivated	Always or almost always	High or very high	Always or almost always	Never or almost never	Always or almost always	Always or almost always	Dissatisfied or very dissatisfied	Dissatisfied or very dissatisfied	Dissatisfied or very dissatisfied	3	4	4	3	4	4	4	4	3	2	4	3	3	3	3
<23	Male	Third year	Morning	No		No	Personal choice	Good or very good	Motivated or highly motivated	Never or almost never	High or very high	Always or almost always	Always or almost always	Always or almost always	Never or almost never	Satisfied or very satisfied	Satisfied or very satisfied	Satisfied or very satisfied	4	3	4	3	4	4	4	4	4	4	4	3	3	4	4
<23	Male	Third year	Morning	No		No	Personal choice	Very poor or poor	Motivated or highly motivated	Never or almost never	High or very high	Always or almost always	Always or almost always	Always or almost always	Always or almost always	Dissatisfied or very dissatisfied	Satisfied or very satisfied	Satisfied or very satisfied	3	4	4	3	4	3	3	3	4	3	3	4	4	4	4
<23	Male	Third year	Morning	No		Yes	Personal choice	Good or very good	Motivated or highly motivated	Always or almost always	High or very high	Always or almost always	Always or almost always	Always or almost always	Never or almost never	Satisfied or very satisfied	Satisfied or very satisfied	Satisfied or very satisfied	3	4	3	4	4	3	2	4	4	4	4	2	3	2	4
<23	Male	Third year	Morning	No		No	Personal choice	Very poor or poor	Very unmotivated or unmotivated	Never or almost never	High or very high	Always or almost always	0	Always or almost always	Always or almost always	Satisfied or very satisfied	Dissatisfied or very dissatisfied	Dissatisfied or very dissatisfied	4	3	3	3	4	4	4	3	2	3	2	2	4	2	3
<23	Female	Second year	Morning	No		No	Personal choice	Good or very good	Motivated or highly motivated	Always or almost always	High or very high	Always or almost always	Always or almost always	Always or almost always	Always or almost always	Dissatisfied or very dissatisfied	Dissatisfied or very dissatisfied	Dissatisfied or very dissatisfied	4	4	4	4	4	4	4	4	4	4	4	4	4	4	4
<23	Female	Second year	Morning	No		No	Personal choice	Very poor or poor	Motivated or highly motivated	Always or almost always	High or very high	Always or almost always	Never or almost never	Always or almost always	Always or almost always	Satisfied or very satisfied	Satisfied or very satisfied	Dissatisfied or very dissatisfied	3	3	4	3	4	3	2	3	4	4	3	3	4	3	4
<23	Female	Second year	Morning	No		No	Personal choice	Good or very good	Motivated or highly motivated	Always or almost always	High or very high	Always or almost always	Never or almost never	Always or almost always	Never or almost never	Dissatisfied or very dissatisfied	Satisfied or very satisfied	Satisfied or very satisfied	4	4	4	4	4	3	3	4	3	3	3	4	3	4	4
<23	Female	Second year	Morning	No		No	Personal choice	Good or very good	Motivated or highly motivated	Always or almost always	High or very high	Always or almost always	Never or almost never	Always or almost always	Always or almost always	Dissatisfied or very dissatisfied	Dissatisfied or very dissatisfied	Dissatisfied or very dissatisfied	3	3	4	2	4	3	4	3	3	3	3	4	4	2	3
<23	Female	Second year	Morning	No		Yes	Personal choice	Good or very good	Motivated or highly motivated	Always or almost always	High or very high	Always or almost always	Never or almost never	Always or almost always	Always or almost always	Satisfied or very satisfied	Satisfied or very satisfied	Satisfied or very satisfied	3	4	4	3	4	4	4	3	3	3	4	3	3	4	4
<23	Female	Second year	Morning	No		Yes	Personal choice	Good or very good	Motivated or highly motivated	Never or almost never	High or very high	Always or almost always	Always or almost always	Always or almost always	Never or almost never	Dissatisfied or very dissatisfied	Satisfied or very satisfied	Dissatisfied or very dissatisfied	4	3	4	4	3	3	3	3	3	2	3	3	3	3	3
<23	Female	Second year	Morning	No		No	Personal choice	Good or very good	Motivated or highly motivated	Always or almost always	High or very high	Never or almost never	Never or almost never	Always or almost always	Never or almost never	Satisfied or very satisfied	Satisfied or very satisfied	Satisfied or very satisfied	3	4	4	3	3	4	3	2	3	3	3	3	3	4	3
<23	Female	Second year	Morning	No		No	Personal choice	Very poor or poor	Motivated or highly motivated	Always or almost always	High or very high	Always or almost always	Never or almost never	Always or almost always	Never or almost never	Satisfied or very satisfied	Satisfied or very satisfied	Satisfied or very satisfied	4	3	3	3	4	4	3	4	3	3	4	3	3	3	3
<23	Female	Second year	Morning	No		No	Personal choice	Very poor or poor	Very unmotivated or unmotivated	Always or almost always	High or very high	Always or almost always	Never or almost never	Always or almost always	Never or almost never	Satisfied or very satisfied	Satisfied or very satisfied	Satisfied or very satisfied	3	3	4	4	3	3	4	3	4	3	2	3	4	4	4
<23	Female	Second year	Morning	No		No	Personal choice	Good or very good	Motivated or highly motivated	Always or almost always	High or very high	Always or almost always	Never or almost never	Always or almost always	Never or almost never	Satisfied or very satisfied	Satisfied or very satisfied	Satisfied or very satisfied	4	4	4	3	4	4	4	3	4	3	4	4	3	3	3
<23	Female	Second year	Morning	No		Yes	Personal choice	Good or very good	Motivated or highly motivated	Never or almost never	High or very high	Always or almost always	Never or almost never	Always or almost always	Never or almost never	Dissatisfied or very dissatisfied	Satisfied or very satisfied	Satisfied or very satisfied	4	4	4	4	4	4	3	3	3	4	3	4	4	3	3
<23	Female	Second year	Morning	No		No	Personal choice	Very poor or poor	Motivated or highly motivated	Never or almost never	High or very high	Always or almost always	Never or almost never	Always or almost always	Always or almost always	Satisfied or very satisfied	Satisfied or very satisfied	Satisfied or very satisfied	1	1	1	1	1	1	1	1	1	1	1	1	1	1	1
<23	Female	Second year	Morning	No		No	External recommendation	Good or very good	Very unmotivated or unmotivated	Always or almost always	High or very high	Always or almost always	Never or almost never	Always or almost always	Always or almost always	Satisfied or very satisfied	Satisfied or very satisfied	Satisfied or very satisfied	3	4	3	3	4	3	3	4	3	4	4	4	4	4	4
<23	Female	Second year	Morning	No		No	Personal choice	Good or very good	Motivated or highly motivated	Never or almost never	High or very high	Always or almost always	Never or almost never	Always or almost always	Always or almost always	Dissatisfied or very dissatisfied	Satisfied or very satisfied	Satisfied or very satisfied	4	4	4	4	4	4	1	4	1	1	3	4	4	4	4
<23	Female	Second year	Morning	No		Yes	Personal choice	Good or very good	Motivated or highly motivated	Always or almost always	High or very high	Always or almost always	Never or almost never	Always or almost always	Never or almost never	Satisfied or very satisfied	Satisfied or very satisfied	Satisfied or very satisfied	4	3	3	2	4	3	3	3	3	3	2	3	3	3	3
<23	Female	Second year	Morning	No		No	Personal choice	Good or very good	Motivated or highly motivated	Always or almost always	High or very high	Always or almost always	Never or almost never	Always or almost always	Never or almost never	Satisfied or very satisfied	Satisfied or very satisfied	Satisfied or very satisfied	4	4	4	4	4	4	4	4	3	3	3	3	4	4	4
<23	Female	Second year	Morning	No		Yes	Personal choice	Good or very good	Motivated or highly motivated	Never or almost never	High or very high	Always or almost always	Never or almost never	Always or almost always	Always or almost always	Satisfied or very satisfied	Satisfied or very satisfied	Satisfied or very satisfied	3	4	3	3	4	4	2	3	2	2	3	4	3	3	3
<23	Female	Second year	Morning	No		Yes	Personal choice	Good or very good	Motivated or highly motivated	Never or almost never	High or very high	Always or almost always	Never or almost never	Never or almost never	Always or almost always	Dissatisfied or very dissatisfied	Satisfied or very satisfied	Satisfied or very satisfied	4	4	4	3	4	4	4	3	2	3	4	4	4	4	3
<23	Female	Second year	Morning	No		No	Personal choice	Good or very good	Motivated or highly motivated	Never or almost never	High or very high	Always or almost always	Always or almost always	Always or almost always	Always or almost always	Satisfied or very satisfied	Satisfied or very satisfied	Satisfied or very satisfied	4	4	4	4	4	4	4	4	4	4	4	4	4	4	4
<23	Female	Second year	Morning	No		Yes	Personal choice	Good or very good	Motivated or highly motivated	Always or almost always	High or very high	Always or almost always	Always or almost always	Always or almost always	Never or almost never	Satisfied or very satisfied	Satisfied or very satisfied	Satisfied or very satisfied	3	4	4	3	4	3	4	2	3	2	2	3	3	2	4
<23	Female	Second year	Morning	No		No	Personal choice	Good or very good	Motivated or highly motivated	Always or almost always	High or very high	Always or almost always	Never or almost never	Always or almost always	0	Dissatisfied or very dissatisfied	Satisfied or very satisfied	Satisfied or very satisfied	3	4	2	4	4	4	4	4	2	2	4	2	4	4	4
